# Supplementary material for: 2-[(5′-Chloro-1,1′:3′,1′′-terphenyl-4′-yl)imino]­acenaphthylen-1(2H)-one
Source: Acta Crystallogr Sect E Struct Rep Online. 2013 Apr 5;69(Pt 5):o624–5. doi: 10.1107/S1600536813008015 (PMC3647826; doi:10.1107/S1600536813008015)
Supplement: Supplementary file 1 [file e-69-0o624-sup1.cif]

##############################################################################
#                                                                            #
# This CIF contains the data in a paper accepted for publication in          #
# Acta Crystallographica Section E. It conforms to the requirements of       #
# Notes for Authors for Acta Crystallographica Section E, and has been       #
# peer reviewed under the auspices of the IUCr Commission on Journals.       #
#                                                                            #
# Full details of the Crystallographic Information File format               #
# are given in the paper "The Crystallographic Information File (CIF):       #
# a New Standard Archive File for Crystallography" by S. R. Hall, F. H.      #
# Allen and I. D. Brown [Acta Cryst. (1991), A47, 655-685].                  #
#                                                                            #
# The current version of the core CIF dictionary is obtainable from          #
# ftp://ftp.iucr.org/pub/cif_core.dic.                                       #
#                                                                            #
# Software is freely available for graphical display of the structure(s)     #
# in this CIF. For information consult the CIF software page                 #
# http://www.iucr.org/resources/cif/software.                                #
#                                                                            #
# This file may be used for bona fide research purposes within the           #
# scientific community so long as proper attribution is given to the journal # 
# article from which it was obtained.                                        #
#                                                                            #
##############################################################################
data_global
_audit_creation_method
;
<i>Olex2</i> (Dolomanov <i>et al.</i>, 2009)
;
_journal_date_recd_electronic     2013-02-23
_journal_date_accepted     2013-03-23
_journal_name_full     'Acta Crystallographica, Section E'
_journal_year     2013
_journal_volume     69
_journal_issue      5
_journal_page_first     o624
_journal_page_last     o625
_journal_paper_category     QO
_journal_paper_doi     10.1107/S1600536813008015
_journal_coeditor_code     KQ2002
_publ_contact_author_name     'Zhengyin Du'
_publ_contact_author_address
;
Key Laboratory of Eco-Environment-Related Polymer Materials of the Ministry of
Education, Key Laboratory of Polymer Materials of Gansu Province, College of
Chemistry & Chemical Engineering, Northwest Normal University, Lanzhou 730070,
People's Republic of China
;
_publ_contact_author_email     'clinton_du@126.com'
_publ_contact_author_fax     ?
_publ_contact_author_phone     '+86-138-9313-0911'
_publ_section_title
;
2-[(5'-Chloro-1,1':3',1''-terphenyl-4'-yl)imino]acenaphthylen-1(2<i>H</i>)-one
;
loop_
    _publ_author_name
    _publ_author_footnote
    _publ_author_address
    'Du, Zhengyin' .
;
Key Laboratory of Eco-Environment-Related Polymer Materials of the Ministry of
Education, Key Laboratory of Polymer Materials of Gansu Province,
College of Chemistry & Chemical Engineering, Northwest Normal University,
Lanzhou 730070,
People's Republic of China
;
    'Che, Fushou' .
;
Key Laboratory of Eco-Environment-Related Polymer Materials of the Ministry of
Education, Key Laboratory of Polymer Materials of Gansu Province,
College of Chemistry & Chemical Engineering, Northwest Normal University,
Lanzhou 730070,
People's Republic of China
;
    'Yan, Yufei' .
;
Key Laboratory of Eco-Environment-Related Polymer Materials of the Ministry of
Education, Key Laboratory of Polymer Materials of Gansu Province,
College of Chemistry & Chemical Engineering, Northwest Normal University,
Lanzhou 730070,
People's Republic of China
;
    'Liu, Wei' .
;
Key Laboratory of Eco-Environment-Related Polymer Materials of the Ministry of
Education, Key Laboratory of Polymer Materials of Gansu Province,
College of Chemistry & Chemical Engineering, Northwest Normal University,
Lanzhou 730070,
People's Republic of China
;
data_I
_chemical_name_systematic
;
2-[(5'-Chloro-1,1':3',1''-terphenyl-4'-yl)imino]acenaphthylen-1(2<i>H</i>)-one
;
_chemical_name_common     ?
_chemical_formula_moiety     'C30 H18 Cl N O'
_chemical_formula_sum     'C30 H18 Cl N O'
_chemical_formula_iupac     'C30 H18 Cl N O'
_chemical_formula_weight     443.90
_chemical_melting_point     ?
_space_group_crystal_system     monoclinic
_space_group_name_H-M_alt     'P 21/n'
_space_group_name_Hall     '-P 2yn'
loop_
    _space_group_symop_id
    _space_group_symop_operation_xyz
    1 'x, y, z'
    2 '-x+1/2, y+1/2, -z+1/2'
    3 '-x, -y, -z'
    4 'x-1/2, -y-1/2, z-1/2'
_cell_length_a     12.4929(6)
_cell_length_b     10.8699(7)
_cell_length_c     16.0758(8)
_cell_angle_alpha     90.00
_cell_angle_beta     91.864(5)
_cell_angle_gamma     90.00
_cell_volume     2181.9(2)
_cell_formula_units_Z     4
_cell_measurement_reflns_used     2796
_cell_measurement_theta_min     3.0533
_cell_measurement_theta_max     28.4172
_cell_measurement_temperature     99.95(17)
_exptl_crystal_description     block
_exptl_crystal_colour     'clear light-yellow'
_exptl_crystal_size_max     0.32
_exptl_crystal_size_mid     0.28
_exptl_crystal_size_min     0.25
_exptl_crystal_density_diffrn     1.351
_exptl_crystal_density_meas     ?
_exptl_crystal_density_method     'not measured'
_exptl_crystal_F_000     920
_exptl_absorpt_coefficient_mu     0.199
_exptl_absorpt_correction_type     multi-scan
_exptl_absorpt_process_details     '(<i>CrysAlis PRO</i>; Agilent, 2012)'
_exptl_absorpt_correction_T_min     0.86549
_exptl_absorpt_correction_T_max     1.00000
_exptl_special_details     ?
_diffrn_ambient_temperature     99.95(17)
_diffrn_radiation_type     'Mo K\a'
_diffrn_radiation_wavelength     0.7107
_diffrn_radiation_monochromator     mirror
_diffrn_measurement_device_type     'Agilent SuperNova (Dual, Cu at zero, Eos)'
_diffrn_measurement_method     '\w scans'
_diffrn_detector_area_resol_mean     16.0733
_diffrn_reflns_number     8827
_diffrn_reflns_av_R_equivalents     0.0411
_diffrn_reflns_theta_min     3.15
_diffrn_reflns_theta_max     26.37
_diffrn_reflns_theta_full     25.50
_diffrn_measured_fraction_theta_max     0.9767
_diffrn_measured_fraction_theta_full     0.9962
_diffrn_reflns_limit_h_min     -15
_diffrn_reflns_limit_h_max     15
_diffrn_reflns_limit_k_min     -13
_diffrn_reflns_limit_k_max     11
_diffrn_reflns_limit_l_min     -19
_diffrn_reflns_limit_l_max     20
_refine_special_details
;
Refinement of <i>F</i>^2^ against ALL reflections. The weighted <i>R</i>-factor
<i>wR</i> and goodness of fit <i>S</i> are based on <i>F</i>^2^, conventional
<i>R</i>-factors <i>R</i> are based on <i>F</i>, with <i>F</i> set to zero for
negative <i>F</i>^2^. The threshold expression of <i>F</i>^2^ >
\s(<i>F</i>^2^) is used only for calculating <i>R</i>-factors(gt) <i>etc</i>.
and is not relevant to the choice of reflections for refinement.
<i>R</i>-factors based on <i>F</i>^2^ are statistically about twice as large
as those based on <i>F</i>, and <i>R</i>- factors based on ALL data will be
even larger.
;
_reflns_number_total     4461
_reflns_number_gt     3151
_reflns_threshold_expression     'I>2\s(I)'
_refine_ls_structure_factor_coef     Fsqd
_refine_ls_matrix_type     full
_refine_ls_R_factor_all     0.0905
_refine_ls_R_factor_gt     0.0578
_refine_ls_wR_factor_gt     0.1074
_refine_ls_wR_factor_ref     0.1210
_refine_ls_goodness_of_fit_ref     1.090
_refine_ls_restrained_S_all     1.090
_refine_ls_number_reflns     4461
_refine_ls_number_parameters     298
_refine_ls_number_restraints     0
_refine_ls_hydrogen_treatment     constr
_refine_ls_weighting_scheme     calc
_refine_ls_weighting_details
         'calc w=1/[\s^2^(Fo^2^)+(0.0310P)^2^+0.7817P] where P=(Fo^2^+2Fc^2^)/3'
_atom_sites_solution_hydrogens     geom
_atom_sites_solution_primary     direct
_atom_sites_solution_secondary     difmap
_refine_ls_shift/su_max     0.000
_refine_ls_shift/su_mean     0.000
_refine_diff_density_max     0.499
_refine_diff_density_min     -0.280
_refine_ls_extinction_method     none
_refine_ls_extinction_coef     ?
loop_
    _atom_type_symbol
    _atom_type_description
    _atom_type_scat_dispersion_real
    _atom_type_scat_dispersion_imag
    _atom_type_scat_source
    'H' 'H' 0.0000 0.0000
                         'International Tables Vol C Tables 4.2.6.8 and 6.1.1.4'
    'C' 'C' 0.0033 0.0016
                         'International Tables Vol C Tables 4.2.6.8 and 6.1.1.4'
    'N' 'N' 0.0061 0.0033
                         'International Tables Vol C Tables 4.2.6.8 and 6.1.1.4'
    'O' 'O' 0.0106 0.0060
                         'International Tables Vol C Tables 4.2.6.8 and 6.1.1.4'
    'Cl' 'Cl' 0.1484 0.1585
                         'International Tables Vol C Tables 4.2.6.8 and 6.1.1.4'
_computing_data_collection     '<i>CrysAlis PRO</i> (Agilent, 2012)'
_computing_cell_refinement     '<i>CrysAlis PRO</i> (Agilent, 2012)'
_computing_data_reduction     '<i>CrysAlis PRO</i> (Agilent, 2012)'
_computing_structure_solution     '<i>SHELXTL</i> (Sheldrick, 2008)'
_computing_structure_refinement     '<i>SHELXTL</i> (Sheldrick, 2008)'
_computing_molecular_graphics     '<i>OLEX2</i> (Dolomanov <i>et al.</i>, 2009)'
_computing_publication_material
                                  '<i>OLEX2</i> (Dolomanov <i>et al.</i>, 2009)'
loop_
    _atom_site_type_symbol
    _atom_site_label
    _atom_site_fract_x
    _atom_site_fract_y
    _atom_site_fract_z
    _atom_site_U_iso_or_equiv
    _atom_site_adp_type
    _atom_site_calc_flag
    _atom_site_refinement_flags
    _atom_site_occupancy
    _atom_site_symmetry_multiplicity
    _atom_site_disorder_assembly
    _atom_site_disorder_group
    Cl Cl1 0.04696(5) 0.31870(6) 0.48276(4) 0.02604(18) Uani d . 1 1 . .
    O O1 0.41337(15) 0.16285(19) 0.45458(12) 0.0333(5) Uani d . 1 1 . .
    N N2 0.23922(15) 0.29536(19) 0.37546(11) 0.0179(5) Uani d . 1 1 . .
    C C1 0.29301(19) 0.4619(3) 0.47857(15) 0.0226(6) Uani d . 1 1 . .
    C C2 0.2362(2) 0.5671(3) 0.46784(16) 0.0255(6) Uani d . 1 1 . .
    H H2 0.1824 0.5737 0.4267 0.031 Uiso calc R 1 1 . .
    C C3 0.2617(2) 0.6671(3) 0.52178(18) 0.0335(7) Uani d . 1 1 . .
    H H3 0.2249 0.7408 0.5143 0.040 Uiso calc R 1 1 . .
    C C4 0.3393(2) 0.6593(3) 0.58509(17) 0.0334(7) Uani d . 1 1 . .
    H H4 0.3515 0.7262 0.6201 0.040 Uiso calc R 1 1 . .
    C C5 0.3989(2) 0.5525(3) 0.59681(16) 0.0276(7) Uani d . 1 1 . .
    C C6 0.4832(2) 0.5294(3) 0.65685(16) 0.0330(7) Uani d . 1 1 . .
    H H6 0.5019 0.5901 0.6954 0.040 Uiso calc R 1 1 . .
    C C7 0.5368(2) 0.4199(3) 0.65874(16) 0.0352(8) Uani d . 1 1 . .
    H H7 0.5911 0.4087 0.6990 0.042 Uiso calc R 1 1 . .
    C C8 0.5140(2) 0.3233(3) 0.60276(15) 0.0317(7) Uani d . 1 1 . .
    H H8 0.5527 0.2502 0.6045 0.038 Uiso calc R 1 1 . .
    C C9 0.4309(2) 0.3422(3) 0.54485(15) 0.0249(6) Uani d . 1 1 . .
    C C10 0.3752(2) 0.4534(3) 0.54261(15) 0.0250(6) Uani d . 1 1 . .
    C C11 0.3865(2) 0.2656(3) 0.47682(15) 0.0247(6) Uani d . 1 1 . .
    C C12 0.29469(18) 0.3418(2) 0.43510(14) 0.0186(6) Uani d . 1 1 . .
    C C13 0.15077(18) 0.3582(2) 0.33866(14) 0.0176(5) Uani d . 1 1 . .
    C C14 0.05499(19) 0.3719(2) 0.38076(14) 0.0195(6) Uani d . 1 1 . .
    C C15 -0.03509(19) 0.4241(2) 0.34434(15) 0.0213(6) Uani d . 1 1 . .
    H H15 -0.0974 0.4306 0.3741 0.026 Uiso calc R 1 1 . .
    C C16 -0.03305(19) 0.4674(2) 0.26273(15) 0.0208(6) Uani d . 1 1 . .
    C C17 0.06207(18) 0.4559(2) 0.22035(15) 0.0195(6) Uani d . 1 1 . .
    H H17 0.0645 0.4862 0.1663 0.023 Uiso calc R 1 1 . .
    C C18 0.15357(18) 0.4010(2) 0.25532(14) 0.0169(5) Uani d . 1 1 . .
    C C19 0.25352(18) 0.3931(2) 0.20691(14) 0.0176(5) Uani d . 1 1 . .
    C C20 0.31803(19) 0.2884(2) 0.20722(14) 0.0211(6) Uani d . 1 1 . .
    H H20 0.2982 0.2193 0.2372 0.025 Uiso calc R 1 1 . .
    C C21 0.4119(2) 0.2865(3) 0.16287(15) 0.0250(6) Uani d . 1 1 . .
    H H21 0.4542 0.2160 0.1632 0.030 Uiso calc R 1 1 . .
    C C22 0.4425(2) 0.3883(3) 0.11853(15) 0.0265(6) Uani d . 1 1 . .
    H H22 0.5062 0.3874 0.0902 0.032 Uiso calc R 1 1 . .
    C C23 0.3783(2) 0.4918(3) 0.11635(15) 0.0247(6) Uani d . 1 1 . .
    H H23 0.3984 0.5603 0.0859 0.030 Uiso calc R 1 1 . .
    C C24 0.28386(19) 0.4937(2) 0.15946(14) 0.0209(6) Uani d . 1 1 . .
    H H24 0.2403 0.5631 0.1566 0.025 Uiso calc R 1 1 . .
    C C25 -0.1326(2) 0.5199(3) 0.22308(17) 0.0258(6) Uani d . 1 1 . .
    C C26 -0.2001(2) 0.5956(3) 0.26780(18) 0.0335(7) Uani d . 1 1 . .
    H H26 -0.1807 0.6176 0.3221 0.040 Uiso calc R 1 1 . .
    C C27 -0.2959(2) 0.6385(3) 0.2324(2) 0.0415(8) Uani d . 1 1 . .
    H H27 -0.3399 0.6897 0.2625 0.050 Uiso calc R 1 1 . .
    C C28 -0.3251(2) 0.6047(3) 0.1522(2) 0.0447(9) Uani d . 1 1 . .
    H H28 -0.3900 0.6316 0.1287 0.054 Uiso calc R 1 1 . .
    C C29 -0.2592(2) 0.5316(3) 0.1070(2) 0.0434(9) Uani d . 1 1 . .
    H H29 -0.2794 0.5096 0.0529 0.052 Uiso calc R 1 1 . .
    C C30 -0.1619(2) 0.4899(3) 0.14165(18) 0.0338(7) Uani d . 1 1 . .
    H H30 -0.1167 0.4420 0.1101 0.041 Uiso calc R 1 1 . .
loop_
    _atom_site_aniso_label
    _atom_site_aniso_U_11
    _atom_site_aniso_U_22
    _atom_site_aniso_U_33
    _atom_site_aniso_U_12
    _atom_site_aniso_U_13
    _atom_site_aniso_U_23
    Cl1 0.0262(3) 0.0333(4) 0.0187(3) -0.0013(3) 0.0026(2) 0.0074(3)
    O1 0.0344(11) 0.0298(12) 0.0354(11) 0.0085(10) -0.0043(8) 0.0040(9)
    N2 0.0197(10) 0.0197(12) 0.0139(10) -0.0025(10) -0.0030(8) 0.0026(9)
    C1 0.0201(12) 0.0284(16) 0.0193(13) -0.0087(13) 0.0024(10) -0.0033(11)
    C2 0.0239(13) 0.0242(16) 0.0285(14) -0.0040(13) 0.0047(11) -0.0062(12)
    C3 0.0247(14) 0.0299(18) 0.0461(18) -0.0004(14) 0.0070(12) -0.0112(14)
    C4 0.0246(14) 0.041(2) 0.0352(16) -0.0075(15) 0.0095(12) -0.0183(14)
    C5 0.0208(13) 0.0387(19) 0.0235(14) -0.0099(14) 0.0055(11) -0.0036(13)
    C6 0.0295(15) 0.050(2) 0.0195(14) -0.0194(16) 0.0031(11) -0.0103(14)
    C7 0.0259(15) 0.058(2) 0.0209(14) -0.0123(16) -0.0051(11) 0.0032(14)
    C8 0.0264(14) 0.048(2) 0.0201(13) -0.0138(15) -0.0022(10) 0.0100(13)
    C9 0.0231(13) 0.0350(18) 0.0165(12) -0.0062(14) -0.0005(10) 0.0046(12)
    C10 0.0212(13) 0.0396(18) 0.0145(12) -0.0137(14) 0.0059(10) -0.0023(12)
    C11 0.0251(14) 0.0293(17) 0.0197(13) -0.0020(14) 0.0009(10) 0.0075(12)
    C12 0.0188(12) 0.0219(15) 0.0150(12) -0.0035(12) 0.0013(9) 0.0020(11)
    C13 0.0212(12) 0.0141(13) 0.0170(12) -0.0008(11) -0.0048(9) -0.0020(10)
    C14 0.0250(13) 0.0184(15) 0.0150(12) -0.0048(12) -0.0005(10) 0.0031(10)
    C15 0.0174(12) 0.0217(15) 0.0248(13) -0.0032(12) 0.0014(10) 0.0031(11)
    C16 0.0165(12) 0.0186(15) 0.0268(14) -0.0040(12) -0.0043(10) 0.0020(11)
    C17 0.0235(13) 0.0180(14) 0.0167(12) -0.0036(12) -0.0039(10) 0.0014(11)
    C18 0.0201(12) 0.0135(13) 0.0168(12) -0.0033(11) -0.0028(9) -0.0026(10)
    C19 0.0186(12) 0.0204(14) 0.0134(11) -0.0007(12) -0.0050(9) -0.0044(10)
    C20 0.0266(13) 0.0191(15) 0.0174(12) -0.0025(12) -0.0036(10) -0.0020(11)
    C21 0.0273(14) 0.0236(16) 0.0239(14) 0.0030(13) -0.0003(11) -0.0086(12)
    C22 0.0242(14) 0.0339(18) 0.0218(14) -0.0070(14) 0.0071(11) -0.0105(12)
    C23 0.0313(14) 0.0247(16) 0.0183(13) -0.0079(14) 0.0039(10) -0.0023(11)
    C24 0.0269(13) 0.0205(15) 0.0151(12) -0.0011(12) -0.0037(10) -0.0019(11)
    C25 0.0197(13) 0.0257(16) 0.0318(15) -0.0054(13) -0.0030(11) 0.0104(12)
    C26 0.0249(14) 0.0405(19) 0.0354(16) 0.0011(15) 0.0070(12) 0.0145(14)
    C27 0.0211(14) 0.047(2) 0.058(2) 0.0073(15) 0.0114(14) 0.0223(17)
    C28 0.0195(14) 0.045(2) 0.069(2) -0.0037(16) -0.0114(15) 0.0275(19)
    C29 0.0426(18) 0.033(2) 0.052(2) -0.0058(17) -0.0250(15) 0.0092(16)
    C30 0.0345(16) 0.0253(17) 0.0405(17) -0.0008(15) -0.0146(13) 0.0026(14)
_geom_special_details
;
All e.s.d.'s (except the e.s.d. in the dihedral angle between two l.s. planes)
are estimated using the full covariance matrix. The cell e.s.d.'s are taken
into account individually in the estimation of e.s.d.'s in distances, angles
and torsion angles; correlations between e.s.d.'s in cell parameters are only
used when they are defined by crystal symmetry. An approximate (isotropic)
treatment of cell e.s.d.'s is used for estimating e.s.d.'s involving l.s.
planes.
;
loop_
    _geom_bond_atom_site_label_1
    _geom_bond_atom_site_label_2
    _geom_bond_site_symmetry_2
    _geom_bond_distance
    _geom_bond_publ_flag
    Cl1 C14 . 1.745(2) ?
    O1 C11 . 1.223(3) ?
    N2 C12 . 1.269(3) ?
    N2 C13 . 1.412(3) ?
    C1 C2 . 1.354(4) ?
    C1 C10 . 1.433(3) ?
    C1 C12 . 1.481(4) ?
    C2 H2 . 0.9300 ?
    C2 C3 . 1.420(4) ?
    C3 H3 . 0.9300 ?
    C3 C4 . 1.385(4) ?
    C4 H4 . 0.9300 ?
    C4 C5 . 1.389(4) ?
    C5 C6 . 1.427(4) ?
    C5 C10 . 1.411(4) ?
    C6 H6 . 0.9300 ?
    C6 C7 . 1.366(4) ?
    C7 H7 . 0.9300 ?
    C7 C8 . 1.407(4) ?
    C8 H8 . 0.9300 ?
    C8 C9 . 1.387(3) ?
    C9 C10 . 1.394(4) ?
    C9 C11 . 1.469(4) ?
    C11 C12 . 1.550(4) ?
    C13 C14 . 1.402(3) ?
    C13 C18 . 1.420(3) ?
    C14 C15 . 1.374(3) ?
    C15 H15 . 0.9300 ?
    C15 C16 . 1.395(3) ?
    C16 C17 . 1.394(3) ?
    C16 C25 . 1.492(3) ?
    C17 H17 . 0.9300 ?
    C17 C18 . 1.392(3) ?
    C18 C19 . 1.495(3) ?
    C19 C20 . 1.395(3) ?
    C19 C24 . 1.393(3) ?
    C20 H20 . 0.9300 ?
    C20 C21 . 1.392(3) ?
    C21 H21 . 0.9300 ?
    C21 C22 . 1.378(4) ?
    C22 H22 . 0.9300 ?
    C22 C23 . 1.381(4) ?
    C23 H23 . 0.9300 ?
    C23 C24 . 1.388(3) ?
    C24 H24 . 0.9300 ?
    C25 C26 . 1.394(4) ?
    C25 C30 . 1.387(4) ?
    C26 H26 . 0.9300 ?
    C26 C27 . 1.389(4) ?
    C27 H27 . 0.9300 ?
    C27 C28 . 1.378(5) ?
    C28 H28 . 0.9300 ?
    C28 C29 . 1.370(5) ?
    C29 H29 . 0.9300 ?
    C29 C30 . 1.396(4) ?
    C30 H30 . 0.9300 ?
loop_
    _geom_angle_atom_site_label_1
    _geom_angle_atom_site_label_2
    _geom_angle_atom_site_label_3
    _geom_angle_site_symmetry_1
    _geom_angle_site_symmetry_3
    _geom_angle
    _geom_angle_publ_flag
    C12 N2 C13 . . 121.6(2) ?
    C2 C1 C10 . . 120.5(2) ?
    C2 C1 C12 . . 134.4(2) ?
    C10 C1 C12 . . 105.1(2) ?
    C1 C2 H2 . . 121.2 ?
    C1 C2 C3 . . 117.5(2) ?
    C3 C2 H2 . . 121.2 ?
    C2 C3 H3 . . 118.7 ?
    C4 C3 C2 . . 122.7(3) ?
    C4 C3 H3 . . 118.7 ?
    C3 C4 H4 . . 119.6 ?
    C3 C4 C5 . . 120.7(3) ?
    C5 C4 H4 . . 119.6 ?
    C4 C5 C6 . . 128.3(3) ?
    C4 C5 C10 . . 117.0(2) ?
    C10 C5 C6 . . 114.8(3) ?
    C5 C6 H6 . . 119.4 ?
    C7 C6 C5 . . 121.3(3) ?
    C7 C6 H6 . . 119.4 ?
    C6 C7 H7 . . 118.4 ?
    C6 C7 C8 . . 123.2(3) ?
    C8 C7 H7 . . 118.4 ?
    C7 C8 H8 . . 121.6 ?
    C9 C8 C7 . . 116.8(3) ?
    C9 C8 H8 . . 121.6 ?
    C8 C9 C10 . . 120.5(3) ?
    C8 C9 C11 . . 132.2(3) ?
    C10 C9 C11 . . 107.2(2) ?
    C5 C10 C1 . . 121.7(3) ?
    C9 C10 C1 . . 114.8(2) ?
    C9 C10 C5 . . 123.5(2) ?
    O1 C11 C9 . . 129.4(3) ?
    O1 C11 C12 . . 124.6(2) ?
    C9 C11 C12 . . 106.0(2) ?
    N2 C12 C1 . . 133.7(2) ?
    N2 C12 C11 . . 119.5(2) ?
    C1 C12 C11 . . 106.8(2) ?
    N2 C13 C18 . . 120.7(2) ?
    C14 C13 N2 . . 121.2(2) ?
    C14 C13 C18 . . 117.9(2) ?
    C13 C14 Cl1 . . 119.65(18) ?
    C15 C14 Cl1 . . 117.78(19) ?
    C15 C14 C13 . . 122.6(2) ?
    C14 C15 H15 . . 120.0 ?
    C14 C15 C16 . . 120.0(2) ?
    C16 C15 H15 . . 120.0 ?
    C15 C16 C25 . . 119.4(2) ?
    C17 C16 C15 . . 118.1(2) ?
    C17 C16 C25 . . 122.5(2) ?
    C16 C17 H17 . . 118.6 ?
    C18 C17 C16 . . 122.9(2) ?
    C18 C17 H17 . . 118.6 ?
    C13 C18 C19 . . 121.3(2) ?
    C17 C18 C13 . . 118.4(2) ?
    C17 C18 C19 . . 120.2(2) ?
    C20 C19 C18 . . 122.5(2) ?
    C24 C19 C18 . . 119.1(2) ?
    C24 C19 C20 . . 118.4(2) ?
    C19 C20 H20 . . 119.8 ?
    C21 C20 C19 . . 120.4(2) ?
    C21 C20 H20 . . 119.8 ?
    C20 C21 H21 . . 119.8 ?
    C22 C21 C20 . . 120.4(3) ?
    C22 C21 H21 . . 119.8 ?
    C21 C22 H22 . . 120.1 ?
    C21 C22 C23 . . 119.8(2) ?
    C23 C22 H22 . . 120.1 ?
    C22 C23 H23 . . 119.9 ?
    C22 C23 C24 . . 120.2(3) ?
    C24 C23 H23 . . 119.9 ?
    C19 C24 H24 . . 119.6 ?
    C23 C24 C19 . . 120.8(3) ?
    C23 C24 H24 . . 119.6 ?
    C26 C25 C16 . . 121.0(2) ?
    C30 C25 C16 . . 120.3(3) ?
    C30 C25 C26 . . 118.7(3) ?
    C25 C26 H26 . . 119.5 ?
    C27 C26 C25 . . 120.9(3) ?
    C27 C26 H26 . . 119.5 ?
    C26 C27 H27 . . 120.2 ?
    C28 C27 C26 . . 119.5(3) ?
    C28 C27 H27 . . 120.2 ?
    C27 C28 H28 . . 119.8 ?
    C29 C28 C27 . . 120.3(3) ?
    C29 C28 H28 . . 119.8 ?
    C28 C29 H29 . . 119.8 ?
    C28 C29 C30 . . 120.5(3) ?
    C30 C29 H29 . . 119.8 ?
    C25 C30 C29 . . 120.0(3) ?
    C25 C30 H30 . . 120.0 ?
    C29 C30 H30 . . 120.0 ?
loop_
    _geom_torsion_atom_site_label_1
    _geom_torsion_atom_site_label_2
    _geom_torsion_atom_site_label_3
    _geom_torsion_atom_site_label_4
    _geom_torsion_site_symmetry_1
    _geom_torsion_site_symmetry_2
    _geom_torsion_site_symmetry_3
    _geom_torsion_site_symmetry_4
    _geom_torsion
    _geom_torsion_publ_flag
    Cl1 C14 C15 C16 . . . . -179.6(2) ?
    O1 C11 C12 N2 . . . . 2.8(4) ?
    O1 C11 C12 C1 . . . . -177.2(2) ?
    N2 C13 C14 Cl1 . . . . 3.9(3) ?
    N2 C13 C14 C15 . . . . -174.9(2) ?
    N2 C13 C18 C17 . . . . 176.2(2) ?
    N2 C13 C18 C19 . . . . -6.6(4) ?
    C1 C2 C3 C4 . . . . -1.8(4) ?
    C2 C1 C10 C5 . . . . 0.7(4) ?
    C2 C1 C10 C9 . . . . -177.3(2) ?
    C2 C1 C12 N2 . . . . -4.2(5) ?
    C2 C1 C12 C11 . . . . 175.8(3) ?
    C2 C3 C4 C5 . . . . 2.3(4) ?
    C3 C4 C5 C6 . . . . 178.2(3) ?
    C3 C4 C5 C10 . . . . -1.2(4) ?
    C4 C5 C6 C7 . . . . -177.9(3) ?
    C4 C5 C10 C1 . . . . -0.3(4) ?
    C4 C5 C10 C9 . . . . 177.6(2) ?
    C5 C6 C7 C8 . . . . 0.1(4) ?
    C6 C5 C10 C1 . . . . -179.7(2) ?
    C6 C5 C10 C9 . . . . -1.9(4) ?
    C6 C7 C8 C9 . . . . -1.4(4) ?
    C7 C8 C9 C10 . . . . 1.1(4) ?
    C7 C8 C9 C11 . . . . 178.4(3) ?
    C8 C9 C10 C1 . . . . 178.6(2) ?
    C8 C9 C10 C5 . . . . 0.6(4) ?
    C8 C9 C11 O1 . . . . 0.2(5) ?
    C8 C9 C11 C12 . . . . -179.5(3) ?
    C9 C11 C12 N2 . . . . -177.5(2) ?
    C9 C11 C12 C1 . . . . 2.4(2) ?
    C10 C1 C2 C3 . . . . 0.3(4) ?
    C10 C1 C12 N2 . . . . 178.0(3) ?
    C10 C1 C12 C11 . . . . -2.0(2) ?
    C10 C5 C6 C7 . . . . 1.5(4) ?
    C10 C9 C11 O1 . . . . 177.7(3) ?
    C10 C9 C11 C12 . . . . -1.9(3) ?
    C11 C9 C10 C1 . . . . 0.7(3) ?
    C11 C9 C10 C5 . . . . -177.3(2) ?
    C12 N2 C13 C14 . . . . -72.0(3) ?
    C12 N2 C13 C18 . . . . 112.9(3) ?
    C12 C1 C2 C3 . . . . -177.2(3) ?
    C12 C1 C10 C5 . . . . 178.9(2) ?
    C12 C1 C10 C9 . . . . 0.9(3) ?
    C13 N2 C12 C1 . . . . -3.7(4) ?
    C13 N2 C12 C11 . . . . 176.2(2) ?
    C13 C14 C15 C16 . . . . -0.8(4) ?
    C13 C18 C19 C20 . . . . 44.1(3) ?
    C13 C18 C19 C24 . . . . -136.0(2) ?
    C14 C13 C18 C17 . . . . 1.0(4) ?
    C14 C13 C18 C19 . . . . 178.2(2) ?
    C14 C15 C16 C17 . . . . 0.0(4) ?
    C14 C15 C16 C25 . . . . 177.9(2) ?
    C15 C16 C17 C18 . . . . 1.4(4) ?
    C15 C16 C25 C26 . . . . 40.5(4) ?
    C15 C16 C25 C30 . . . . -136.8(3) ?
    C16 C17 C18 C13 . . . . -1.9(4) ?
    C16 C17 C18 C19 . . . . -179.1(2) ?
    C16 C25 C26 C27 . . . . -176.2(3) ?
    C16 C25 C30 C29 . . . . 175.0(3) ?
    C17 C16 C25 C26 . . . . -141.7(3) ?
    C17 C16 C25 C30 . . . . 41.0(4) ?
    C17 C18 C19 C20 . . . . -138.7(2) ?
    C17 C18 C19 C24 . . . . 41.2(3) ?
    C18 C13 C14 Cl1 . . . . 179.04(18) ?
    C18 C13 C14 C15 . . . . 0.3(4) ?
    C18 C19 C20 C21 . . . . -178.3(2) ?
    C18 C19 C24 C23 . . . . 177.4(2) ?
    C19 C20 C21 C22 . . . . 0.4(4) ?
    C20 C19 C24 C23 . . . . -2.7(3) ?
    C20 C21 C22 C23 . . . . -1.7(4) ?
    C21 C22 C23 C24 . . . . 0.8(4) ?
    C22 C23 C24 C19 . . . . 1.4(4) ?
    C24 C19 C20 C21 . . . . 1.8(3) ?
    C25 C16 C17 C18 . . . . -176.4(2) ?
    C25 C26 C27 C28 . . . . 0.7(4) ?
    C26 C25 C30 C29 . . . . -2.3(4) ?
    C26 C27 C28 C29 . . . . -1.5(5) ?
    C27 C28 C29 C30 . . . . 0.4(5) ?
    C28 C29 C30 C25 . . . . 1.6(5) ?
    C30 C25 C26 C27 . . . . 1.2(4) ?
loop_
    _geom_hbond_atom_site_label_D
    _geom_hbond_atom_site_label_H
    _geom_hbond_atom_site_label_A
    _geom_hbond_site_symmetry_A
    _geom_hbond_distance_DH
    _geom_hbond_distance_HA
    _geom_hbond_distance_DA
    _geom_hbond_angle_DHA
    _geom_hbond_publ_flag
    C20 H20 N2 . 0.93 2.50 2.909(3) 107 yes
    C24 H24 N2 2_555 0.93 2.59 3.338(3) 138 yes
    C4 H4 Cg1 4_565 0.93 2.74 3.551(3) 147 yes
    C6 H6 Cg2 3_666 0.93 2.92 3.647(3) 136 yes
_iucr_refine_instructions_details
;
TITL I solution in P21/n
CELL 0.71073 12.492909 10.869857 16.075833 90 91.8644 90
ZERR 4 0.000636 0.000723 0.000771 0 0.0045 0
LATT 1
SYMM 0.5-X,0.5+Y,0.5-Z
SFAC H C N O Cl
UNIT 72 120 4 4 4
L.S. 10
PLAN  25
BOND $H
HTAB
CONF
fmap 2
acta 51.0
SHEL 999 0.8
WGHT    0.031000    0.781700
FVAR       4.35944
CL1   5    0.046959    0.318696    0.482760    11.00000    0.02624    0.03332 =
         0.01869    0.00739    0.00263   -0.00131
O1    4    0.413372    0.162847    0.454582    11.00000    0.03437    0.02977 =
         0.03544    0.00397   -0.00426    0.00851
N2    3    0.239218    0.295364    0.375458    11.00000    0.01970    0.01970 =
         0.01393    0.00260   -0.00297   -0.00246
C1    2    0.293011    0.461930    0.478575    11.00000    0.02012    0.02841 =
         0.01930   -0.00331    0.00241   -0.00875
C2    2    0.236175    0.567147    0.467842    11.00000    0.02394    0.02420 =
         0.02847   -0.00618    0.00466   -0.00399
AFIX  43
H2    1    0.182417    0.573687    0.426687    11.00000   -1.20000
AFIX   0
C3    2    0.261729    0.667116    0.521778    11.00000    0.02470    0.02991 =
         0.04614   -0.01124    0.00702   -0.00036
AFIX  43
H3    1    0.224901    0.740844    0.514273    11.00000   -1.20000
AFIX   0
C4    2    0.339255    0.659264    0.585089    11.00000    0.02462    0.04093 =
         0.03520   -0.01825    0.00946   -0.00754
AFIX  43
H4    1    0.351491    0.726206    0.620149    11.00000   -1.20000
AFIX   0
C5    2    0.398941    0.552529    0.596810    11.00000    0.02082    0.03872 =
         0.02347   -0.00358    0.00547   -0.00986
C6    2    0.483173    0.529441    0.656855    11.00000    0.02946    0.05030 =
         0.01946   -0.01033    0.00315   -0.01944
AFIX  43
H6    1    0.501898    0.590107    0.695441    11.00000   -1.20000
AFIX   0
C7    2    0.536830    0.419936    0.658743    11.00000    0.02587    0.05848 =
         0.02094    0.00321   -0.00510   -0.01225
AFIX  43
H7    1    0.591112    0.408740    0.698997    11.00000   -1.20000
AFIX   0
C8    2    0.513971    0.323282    0.602761    11.00000    0.02643    0.04844 =
         0.02007    0.00999   -0.00220   -0.01376
AFIX  43
H8    1    0.552694    0.250205    0.604509    11.00000   -1.20000
AFIX   0
C9    2    0.430929    0.342199    0.544848    11.00000    0.02309    0.03503 =
         0.01648    0.00459   -0.00048   -0.00620
C10   2    0.375213    0.453361    0.542615    11.00000    0.02116    0.03956 =
         0.01453   -0.00227    0.00590   -0.01373
C11   2    0.386492    0.265617    0.476824    11.00000    0.02515    0.02925 =
         0.01967    0.00750    0.00088   -0.00200
C12   2    0.294689    0.341848    0.435096    11.00000    0.01878    0.02187 =
         0.01505    0.00204    0.00126   -0.00352
C13   2    0.150767    0.358209    0.338663    11.00000    0.02124    0.01412 =
         0.01699   -0.00200   -0.00479   -0.00076
C14   2    0.054991    0.371915    0.380765    11.00000    0.02497    0.01845 =
         0.01503    0.00311   -0.00054   -0.00480
C15   2   -0.035090    0.424139    0.344340    11.00000    0.01740    0.02175 =
         0.02477    0.00310    0.00135   -0.00315
AFIX  43
H15   1   -0.097429    0.430628    0.374117    11.00000   -1.20000
AFIX   0
C16   2   -0.033046    0.467412    0.262726    11.00000    0.01655    0.01861 =
         0.02679    0.00203   -0.00425   -0.00398
C17   2    0.062070    0.455855    0.220353    11.00000    0.02346    0.01795 =
         0.01674    0.00140   -0.00395   -0.00364
AFIX  43
H17   1    0.064463    0.486158    0.166345    11.00000   -1.20000
AFIX   0
C18   2    0.153571    0.400978    0.255316    11.00000    0.02010    0.01345 =
         0.01678   -0.00258   -0.00281   -0.00330
C19   2    0.253524    0.393133    0.206910    11.00000    0.01857    0.02037 =
         0.01338   -0.00443   -0.00498   -0.00072
C20   2    0.318026    0.288363    0.207221    11.00000    0.02661    0.01910 =
         0.01744   -0.00204   -0.00359   -0.00250
AFIX  43
H20   1    0.298198    0.219343    0.237242    11.00000   -1.20000
AFIX   0
C21   2    0.411894    0.286474    0.162873    11.00000    0.02729    0.02364 =
         0.02386   -0.00864   -0.00025    0.00303
AFIX  43
H21   1    0.454165    0.216039    0.163184    11.00000   -1.20000
AFIX   0
C22   2    0.442538    0.388310    0.118533    11.00000    0.02420    0.03394 =
         0.02179   -0.01049    0.00711   -0.00703
AFIX  43
H22   1    0.506239    0.387405    0.090172    11.00000   -1.20000
AFIX   0
C23   2    0.378300    0.491782    0.116350    11.00000    0.03131    0.02470 =
         0.01829   -0.00233    0.00389   -0.00785
AFIX  43
H23   1    0.398390    0.560290    0.085915    11.00000   -1.20000
AFIX   0
C24   2    0.283858    0.493746    0.159464    11.00000    0.02687    0.02050 =
         0.01512   -0.00193   -0.00371   -0.00109
AFIX  43
H24   1    0.240288    0.563091    0.156642    11.00000   -1.20000
AFIX   0
C25   2   -0.132570    0.519917    0.223078    11.00000    0.01967    0.02567 =
         0.03182    0.01041   -0.00303   -0.00544
C26   2   -0.200052    0.595572    0.267795    11.00000    0.02491    0.04049 =
         0.03541    0.01449    0.00696    0.00111
AFIX  43
H26   1   -0.180667    0.617635    0.322113    11.00000   -1.20000
AFIX   0
C27   2   -0.295854    0.638475    0.232364    11.00000    0.02106    0.04662 =
         0.05758    0.02231    0.01139    0.00727
AFIX  43
H27   1   -0.339904    0.689656    0.262531    11.00000   -1.20000
AFIX   0
C28   2   -0.325144    0.604674    0.152228    11.00000    0.01950    0.04484 =
         0.06883    0.02747   -0.01136   -0.00371
AFIX  43
H28   1   -0.389984    0.631603    0.128706    11.00000   -1.20000
AFIX   0
C29   2   -0.259210    0.531576    0.107018    11.00000    0.04256    0.03343 =
         0.05234    0.00916   -0.02502   -0.00580
AFIX  43
H29   1   -0.279428    0.509563    0.052854    11.00000   -1.20000
AFIX   0
C30   2   -0.161883    0.489876    0.141650    11.00000    0.03450    0.02532 =
         0.04051    0.00256   -0.01464   -0.00082
AFIX  43
H30   1   -0.116732    0.441971    0.110117    11.00000   -1.20000
HKLF 4
REM I solution in P21/n
REM R1 =  0.0578 for   3151 Fo > 4sig(Fo)  and  0.0905 for all   4461 data
REM    298 parameters refined using      0 restraints
END
WGHT      0.0298      0.8594
REM Highest difference peak  0.499,  deepest hole -0.280,  1-sigma level  0.059
Q1    1   0.5253  0.1947  0.5426  11.00000  0.05    0.50
Q2    1   0.3407  0.5317  0.5452  11.00000  0.05    0.32
Q3    1   0.4549  0.2224  0.4877  11.00000  0.05    0.31
Q4    1   0.4869  0.4033  0.6102  11.00000  0.05    0.31
Q5    1   0.2160  0.5771  0.4994  11.00000  0.05    0.25
Q6    1   0.2181  0.4119  0.2367  11.00000  0.05    0.24
Q7    1   0.4333  0.6131  0.6529  11.00000  0.05    0.23
Q8    1   0.2369  0.5027  0.4718  11.00000  0.05    0.23
Q9    1  -0.0795  0.4911  0.2460  11.00000  0.05    0.22
Q10   1   0.3761  0.3389  0.4964  11.00000  0.05    0.22
Q11   1   0.3783  0.4634  0.5767  11.00000  0.05    0.22
Q12   1  -0.1677  0.7789  0.3397  11.00000  0.05    0.22
Q13   1   0.2410  0.4324  0.1778  11.00000  0.05    0.21
Q14   1   0.1146  0.4311  0.5533  11.00000  0.05    0.21
Q15   1   0.3594  0.5976  0.6066  11.00000  0.05    0.21
Q16   1   0.3486  0.5218  0.0161  11.00000  0.05    0.21
Q17   1   0.1516  0.3856  0.2972  11.00000  0.05    0.20
Q18   1   0.0840  0.3347  0.3560  11.00000  0.05    0.20
Q19   1   0.5953  0.4806  0.7209  11.00000  0.05    0.20
Q20   1   0.3211  0.4622  0.1085  11.00000  0.05    0.20
Q21   1   0.5021  0.2127  0.1996  11.00000  0.05    0.20
Q22   1   0.0845  0.5438  0.1202  11.00000  0.05    0.19
Q23   1  -0.0128  0.3762  0.5120  11.00000  0.05    0.19
Q24   1  -0.1613  0.5630  0.2419  11.00000  0.05    0.19
Q25   1   0.4473  0.3159  0.5812  11.00000  0.05    0.18
REM The information below was added by Olex2.
REM R1 = 0.0578 for 3151 Fo > 4sig(Fo) and n/a for all 9772 data
REM n/a parameters refined using n/a restraints
REM Highest difference peak 0.50, deepest hole -0.28
REM Mean Shift 0, Max Shift 0.
REM +++ Tabular Listing of Refinement Information +++
REM R1_all = n/a
REM R1_gt = 0.0578
REM wR_ref = 0.1210
REM GOOF = 1.090
REM Shift_max = 0
REM Shift_mean = 0
REM Reflections_all = 9772
REM Reflections_gt = 3151
REM Parameters = n/a
REM Hole = 0.50
REM Peak = -0.28
REM Flack = n/a
;
