# Supplementary material for: 2-[(5′-Chloro-1,1′:3′,1′′-terphenyl-4′-yl)imino]­acenaphthylen-1(2H)-one
Source: Acta Crystallogr Sect E Struct Rep Online. 2013 Apr 5;69(Pt 5):o624–5. doi: 10.1107/S1600536813008015 (PMC3647826; doi:10.1107/S1600536813008015)
Supplement: Supplementary file 2 [file e-69-0o624-Isup2.hkl]

# 
# h,k,l, Fc-squared, Fo-squared, sigma(Fo-squared) and status flag 
# 
data_I
_shelx_title ' CF solution in P21/n' 
_shelx_refln_list_code          4 
_shelx_F_calc_maximum      172.59 
_exptl_crystal_F_000       920.00 
_reflns_d_resolution_high  0.8000 
 
loop_ 
 _symmetry_equiv_pos_as_xyz 
 'x, y, z' 
 '-x+1/2, y+1/2, -z+1/2' 
 '-x, -y, -z' 
 'x-1/2, -y-1/2, z-1/2' 
 
_cell_length_a    12.4929 
_cell_length_b    10.8699 
_cell_length_c    16.0758 
_cell_angle_alpha  90.000 
_cell_angle_beta   91.864 
_cell_angle_gamma  90.000 
 
_shelx_F_squared_multiplier     1.000 
 
loop_ 
 _refln_index_h 
 _refln_index_k 
 _refln_index_l 
 _refln_F_squared_calc 
 _refln_F_squared_meas 
 _refln_F_squared_sigma 
 _refln_observed_status 
   2   0   0      242.82      203.05     14.61 o 
   4   0   0     2245.23     2363.19     34.61 o 
   6   0   0     1648.35     1582.27     71.75 o 
   8   0   0      418.23      399.71     42.14 o 
  10   0   0     1728.24     1726.61     98.00 o 
  12   0   0      440.68      405.49     53.96 o 
  14   0   0      214.82      189.96     30.65 o 
   2   1   0      954.03      844.93     35.53 o 
   3   1   0     1042.64      987.42     34.02 o 
   4   1   0      711.27      760.39     21.68 o 
   5   1   0      550.21      522.99     15.35 o 
   6   1   0      463.48      418.15     14.75 o 
   7   1   0      107.97      110.65      9.68 o 
   8   1   0     3748.58     3740.43    108.87 o 
   9   1   0     2666.07     2712.57     82.24 o 
  10   1   0      359.44      396.74     34.66 o 
  11   1   0      474.24      523.79     33.93 o 
  12   1   0      577.85      631.35     39.16 o 
  13   1   0        7.73       16.45      9.65 o 
  14   1   0        3.56       -9.40     28.95 o 
  15   1   0       49.38       22.57     12.02 o 
   0   2   0     7501.21     7489.58     98.33 o 
   1   2   0    17785.69    17425.67    126.07 o 
   2   2   0      520.87      652.38     18.50 o 
   3   2   0        0.11        2.30      2.02 o 
   4   2   0        0.17       -0.41      3.97 o 
   5   2   0      171.78      169.74     14.72 o 
   6   2   0      359.91      358.87     20.24 o 
   7   2   0     1407.20     1352.68     31.91 o 
   8   2   0      896.83      908.51     26.85 o 
   9   2   0      220.28      219.47     13.51 o 
  10   2   0        7.09        9.26      7.39 o 
  11   2   0      295.70      259.44     23.64 o 
  12   2   0      224.63      214.86     23.44 o 
  13   2   0     1366.55     1425.66     79.20 o 
  14   2   0       30.80       28.62     12.22 o 
  15   2   0      289.09      270.38     38.40 o 
   1   3   0      225.87      243.97     10.01 o 
   2   3   0      873.38      907.39     36.07 o 
   3   3   0      944.31      867.03     31.12 o 
   4   3   0       79.25       87.68     10.77 o 
   5   3   0      631.84      616.16     32.03 o 
   6   3   0     1313.44     1413.76     42.90 o 
   7   3   0      234.85      216.72     27.73 o 
   8   3   0        7.40       15.81      5.96 o 
   9   3   0       51.00       56.62      7.48 o 
  10   3   0      291.37      293.58     23.74 o 
  11   3   0      537.59      473.75     31.74 o 
  12   3   0       64.25       38.72     14.83 o 
  13   3   0       99.40      126.79     23.88 o 
  14   3   0        0.80        3.34      9.43 o 
  15   3   0       20.92       61.24     29.10 o 
   0   4   0      473.19      488.54     23.36 o 
   1   4   0       89.47      102.85      7.46 o 
   2   4   0       50.75       70.78      8.29 o 
   3   4   0     1922.68     1835.32     39.95 o 
   4   4   0      322.56      360.09     22.95 o 
   5   4   0     3797.94     3687.34     87.82 o 
   6   4   0       26.64       23.54     13.29 o 
   7   4   0     1082.57     1044.73     38.42 o 
   8   4   0     1449.75     1417.15     47.15 o 
   9   4   0      241.85      226.44     19.86 o 
  10   4   0      342.70      321.30     24.89 o 
  11   4   0      115.11       72.11     30.60 o 
  12   4   0       91.47      101.64     21.38 o 
  13   4   0        9.21       10.48      7.27 o 
  14   4   0       13.95       32.09     14.08 o 
   1   5   0      119.33      114.68     10.35 o 
   2   5   0      446.88      461.01     28.69 o 
   3   5   0     1923.64     2180.58     73.02 o 
   4   5   0      328.02      352.15     25.74 o 
   5   5   0      272.99      296.24     40.71 o 
   6   5   0       67.78       68.43     21.75 o 
   7   5   0       82.40      213.79     52.62 o 
   8   5   0      866.79      921.06     45.53 o 
   9   5   0     1158.02     1145.54     53.32 o 
  10   5   0      519.70      536.01     69.06 o 
  11   5   0      296.21      352.03     58.80 o 
  12   5   0       56.41       45.65     29.04 o 
  13   5   0      102.93       62.92     26.00 o 
  14   5   0        5.56      -17.06     24.02 o 
   0   6   0     3741.98     3813.22    126.54 o 
   1   6   0       34.22       47.09     19.56 o 
   2   6   0      109.69      138.16     18.75 o 
   3   6   0        0.89       42.16     13.20 o 
   4   6   0       28.08      207.64    377.83 o 
   5   6   0        0.99        0.37     15.95 o 
   6   6   0        7.93      -19.10     21.94 o 
   7   6   0      602.99      616.29     68.07 o 
   8   6   0       82.47      117.84     32.14 o 
   9   6   0       36.88       43.60     21.97 o 
  10   6   0       92.57       82.04     29.91 o 
  11   6   0        0.04       10.57     19.25 o 
  12   6   0       40.42       29.64     19.63 o 
  13   6   0      145.30      162.02     46.45 o 
  14   6   0      286.21      271.47     58.64 o 
   1   7   0      113.23      142.24     48.44 o 
   2   7   0       19.77        4.11      7.68 o 
   3   7   0       31.75       30.64     11.12 o 
   4   7   0     1209.98     1224.62     54.89 o 
   5   7   0     1320.33     1365.95     66.37 o 
   6   7   0      157.88      152.41     36.88 o 
   7   7   0      484.95      471.78     63.75 o 
   8   7   0      389.38      461.55     63.19 o 
   9   7   0      211.87      241.17     50.83 o 
  10   7   0        6.49       10.33     16.07 o 
  11   7   0      340.71      347.73     61.89 o 
  12   7   0        3.73       18.13     21.14 o 
  13   7   0       73.57       67.47     32.74 o 
   0   8   0      388.76      388.10     48.03 o 
   1   8   0      141.63      124.55     19.13 o 
   2   8   0      787.82      733.85     54.74 o 
   3   8   0        4.00       21.85     11.67 o 
   4   8   0      780.86      803.44     55.56 o 
   5   8   0       90.63       95.15     18.08 o 
   6   8   0      336.78      343.11     55.60 o 
   7   8   0       38.46       46.19     25.50 o 
   8   8   0       57.80       81.19     33.43 o 
   9   8   0        2.79       15.00     27.74 o 
  10   8   0       58.44       62.15     29.28 o 
  11   8   0      134.27      196.56     55.00 o 
  12   8   0       24.98       32.36     26.62 o 
   1   9   0      369.40      380.68     35.52 o 
   2   9   0      124.80      122.36     22.29 o 
   3   9   0      293.02      931.93    747.24 o 
   4   9   0        0.08       28.01     19.07 o 
   5   9   0      147.43      206.44     46.48 o 
   6   9   0      448.17      476.26     69.07 o 
   7   9   0      253.90      228.40     50.22 o 
   8   9   0       52.57       30.35     19.90 o 
   9   9   0       99.04       80.55     32.82 o 
  10   9   0      236.72      248.37     58.64 o 
  11   9   0       11.56        3.04     15.88 o 
   0  10   0       22.44       26.74     13.55 o 
   1  10   0     1277.58     1193.95     66.38 o 
   2  10   0       96.25       78.60     24.81 o 
   3  10   0       34.54       55.61     17.47 o 
   4  10   0       66.37      104.02     38.73 o 
   5  10   0        1.28       62.27     38.99 o 
   6  10   0       69.74       60.53     25.62 o 
   7  10   0      469.47      450.61     72.68 o 
   8  10   0        1.59       19.77     24.46 o 
   9  10   0       12.91      -20.85     25.06 o 
  10  10   0      140.59      158.22     46.73 o 
   1  11   0      199.64      183.25     27.09 o 
   2  11   0        1.85       24.81     17.03 o 
   3  11   0       59.97       95.56     36.25 o 
   4  11   0       66.18       72.86     33.63 o 
   5  11   0        0.75       17.91     22.41 o 
   6  11   0        0.10      109.47     45.68 o 
   7  11   0       24.44      131.69     47.81 o 
   8  11   0       55.12       79.23     36.14 o 
   9  11   0        0.12        6.50     26.05 o 
   0  12   0        9.48       15.59     14.55 o 
   1  12   0      278.96      219.64     46.12 o 
   2  12   0        0.55       -5.22     21.79 o 
   3  12   0        5.69        8.15     22.12 o 
   4  12   0        1.55       -6.77     18.94 o 
   5  12   0      215.43      329.68     63.24 o 
   6  12   0       30.94       37.44     34.77 o 
   7  12   0        3.10       93.74     45.88 o 
   1  13   0       94.00       98.14     34.38 o 
   2  13   0        7.88        3.34     19.04 o 
   3  13   0       18.16       12.37     17.63 o 
   4  13   0        9.11       34.42     25.68 o 
 -15   0   1       59.63       92.10     32.58 o 
 -13   0   1       12.68       31.03     19.19 o 
 -11   0   1       82.76       31.65     16.81 o 
  -9   0   1     1625.14     1606.33     91.51 o 
  -7   0   1       33.00        2.47      8.39 o 
  -5   0   1      794.69      794.17     36.34 o 
  -3   0   1      874.31      840.25     39.87 o 
   3   0   1     4931.12     4317.56     57.06 o 
   5   0   1     7288.90     7229.88     67.69 o 
   7   0   1     1996.33     2160.53     87.96 o 
   9   0   1     1595.23     1643.56     89.15 o 
  11   0   1     4329.17     4161.41    158.04 o 
  13   0   1      266.42      299.50     35.84 o 
  15   0   1      217.39      277.35     57.28 o 
 -15   1   1      175.29      182.93     31.56 o 
 -14   1   1      161.86      178.76     35.77 o 
 -13   1   1      434.74      463.68     35.66 o 
 -12   1   1       45.61       44.55     11.40 o 
 -11   1   1      244.08     1052.49    817.54 o 
 -10   1   1      258.02      251.71     27.31 o 
  -9   1   1      286.96      287.98     27.50 o 
  -8   1   1        5.68        7.94      5.74 o 
  -7   1   1      389.77      351.13     18.65 o 
  -6   1   1      328.69      365.96     17.26 o 
  -5   1   1     2118.77     1993.00     54.62 o 
  -4   1   1     1530.43     1315.69     40.16 o 
  -3   1   1     9120.80     8682.50    137.67 o 
  -2   1   1     1903.46     1849.48     55.14 o 
   2   1   1      694.35      704.23     23.05 o 
   3   1   1     1919.90     1732.88     23.81 o 
   4   1   1     1313.70     1271.96     21.12 o 
   5   1   1      457.01      451.59     13.96 o 
   6   1   1      106.39       92.42      7.19 o 
   7   1   1       43.19       63.29      9.54 o 
   8   1   1       44.97       42.00      6.35 o 
   9   1   1       16.54       15.77      7.56 o 
  10   1   1      944.11      932.88     42.38 o 
  11   1   1      453.20      480.24     32.40 o 
  12   1   1      811.57      807.42     44.31 o 
  13   1   1      696.47      735.14     56.31 o 
  14   1   1       31.23       23.01     10.20 o 
  15   1   1       56.63       93.62     24.08 o 
 -15   2   1        2.56       -0.69     11.57 o 
 -14   2   1        2.42       -1.91     14.04 o 
 -13   2   1      723.30      729.33     44.64 o 
 -12   2   1        1.27        4.83      5.64 o 
 -11   2   1      312.30      281.02     25.29 o 
 -10   2   1     1705.20     1756.10     59.41 o 
  -9   2   1     1036.14     1048.41     43.48 o 
  -8   2   1     1173.63     1153.44     30.84 o 
  -7   2   1      136.28      156.06     14.72 o 
  -6   2   1      324.26      260.94     17.75 o 
  -5   2   1       21.33       -0.54     13.17 o 
  -4   2   1     2350.39     2424.33     55.27 o 
  -3   2   1        1.26       13.95      5.76 o 
  -2   2   1    10773.47    10531.88     64.96 o 
  -1   2   1      809.18      838.62     25.85 o 
   0   2   1     4944.14     5017.37     45.43 o 
   1   2   1     6255.28     6087.89     47.41 o 
   2   2   1     2316.27     5613.89   3189.68 o 
   3   2   1     1593.13     1511.45    154.32 o 
   4   2   1     2591.13     2546.79     41.31 o 
   5   2   1       38.40       40.32      6.09 o 
   6   2   1     1444.50     1299.75     37.48 o 
   7   2   1       96.13       89.39      8.59 o 
   8   2   1      390.09      422.15     19.33 o 
   9   2   1       69.84       55.55     10.77 o 
  10   2   1      797.28      801.80     42.12 o 
  11   2   1        0.07       11.23     10.22 o 
  12   2   1      240.76      214.91     30.45 o 
  13   2   1       65.41       53.33     19.98 o 
  14   2   1       85.47       51.68     23.68 o 
  15   2   1        0.08        8.16     10.28 o 
 -15   3   1       20.26       13.58     13.39 o 
 -14   3   1        5.39        8.36     12.01 o 
 -13   3   1      177.11      179.64     28.90 o 
 -12   3   1        0.92        7.66      6.15 o 
 -11   3   1       13.43       12.62     15.35 o 
 -10   3   1     2861.50     2937.62     76.99 o 
  -9   3   1     2191.20     2105.96     61.64 o 
  -8   3   1      594.43      585.34     30.81 o 
  -7   3   1       92.49      143.13     14.29 o 
  -6   3   1       41.74       38.72     20.94 o 
  -5   3   1     1704.22     1696.41     38.55 o 
  -4   3   1     4742.39     4480.79     82.11 o 
  -3   3   1      204.37      178.24     10.30 o 
  -2   3   1     4796.17     4800.91     86.20 o 
  -1   3   1      656.86      594.76     20.66 o 
   0   3   1    15255.14    13959.01    125.49 o 
   1   3   1     9152.13     9124.12     58.40 o 
   2   3   1     2615.11     2773.27    149.43 o 
   3   3   1       20.57       44.26      6.13 o 
   4   3   1      108.75       88.65      9.69 o 
   5   3   1     1495.72     1535.65     51.83 o 
   6   3   1       32.06       27.59      5.74 o 
   7   3   1        1.94        0.39      5.02 o 
   8   3   1       42.18       41.09      5.80 o 
   9   3   1       63.09       53.76      7.63 o 
  10   3   1      993.87      996.62     42.72 o 
  11   3   1       23.26       16.28     16.79 o 
  12   3   1      748.27      818.90     59.56 o 
  13   3   1       36.06       49.57     27.50 o 
  14   3   1        6.85        1.49     11.18 o 
  15   3   1      388.38      434.82     49.14 o 
 -14   4   1        8.82       14.18     16.00 o 
 -13   4   1      129.36      161.14     27.26 o 
 -12   4   1      131.31      136.68     24.66 o 
 -11   4   1      102.25       82.39     18.40 o 
 -10   4   1      153.78      170.84     19.00 o 
  -9   4   1     2776.23     2805.62     71.82 o 
  -8   4   1      168.73      159.78     30.64 o 
  -7   4   1      209.84      203.92     12.26 o 
  -6   4   1     1145.90     1232.17     83.37 o 
  -5   4   1        1.77     1499.27    101.47 o 
  -4   4   1      320.86      203.29     31.84 o 
  -3   4   1      539.04      507.17     54.73 o 
  -2   4   1      298.51      296.63     12.72 o 
  -1   4   1      886.93      846.04     34.44 o 
   0   4   1        0.83        1.55      2.03 o 
   1   4   1      374.50      447.70     15.66 o 
   2   4   1    12200.77    12145.71    111.04 o 
   3   4   1      928.38      878.16     27.90 o 
   4   4   1     1126.17     1019.22     34.17 o 
   5   4   1       13.48        5.08      7.03 o 
   6   4   1     1166.76     1126.38     30.96 o 
   7   4   1      217.16      221.02     19.46 o 
   8   4   1      179.98      169.59     15.94 o 
   9   4   1      432.13      396.74     25.30 o 
  10   4   1      131.79      141.24     23.62 o 
  11   4   1      567.02      549.00     47.70 o 
  12   4   1      268.76      244.37     33.63 o 
  13   4   1       51.86       67.57     26.62 o 
  14   4   1        5.52      -11.93     11.93 o 
 -14   5   1        4.06       11.73     23.10 o 
 -13   5   1        0.90       -6.77     17.67 o 
 -12   5   1       11.75       -5.81     23.87 o 
 -11   5   1        1.60       -9.79     24.54 o 
 -10   5   1      477.75      453.88     63.05 o 
  -9   5   1       36.67       65.66     15.06 o 
  -8   5   1        0.94      -14.45     22.99 o 
  -7   5   1      455.56      451.21     53.72 o 
  -6   5   1      618.36      605.49     61.21 o 
  -5   5   1     2961.92     2977.39    128.05 o 
  -4   5   1        5.27       19.49      7.39 o 
  -3   5   1      216.95      158.88     17.93 o 
  -2   5   1     3287.67     3356.73     82.65 o 
  -1   5   1      499.94      555.75     22.38 o 
   0   5   1      716.79      635.14     32.96 o 
   1   5   1      421.34      511.91     33.94 o 
   2   5   1      403.10      479.24     21.39 o 
   3   5   1     4207.78     4210.42     47.43 o 
   4   5   1     3966.65     3911.34     62.66 o 
   5   5   1     2385.98     2221.62     37.17 o 
   6   5   1      516.92      509.18     28.27 o 
   7   5   1       54.59       51.44      9.82 o 
   8   5   1      260.68      259.68     42.76 o 
   9   5   1      262.14      256.98     44.94 o 
  10   5   1       96.48       88.41     29.16 o 
  11   5   1      243.22      277.01     50.46 o 
  12   5   1       87.28       -0.29     25.03 o 
  13   5   1       29.74       39.27     24.79 o 
  14   5   1       67.69       96.11     36.25 o 
 -14   6   1        0.06       35.23     24.40 o 
 -13   6   1      428.13      377.73     67.62 o 
 -12   6   1       11.35       32.65     29.18 o 
 -11   6   1     1332.32     1280.66    115.47 o 
 -10   6   1      461.66      370.11     60.27 o 
  -9   6   1       58.31       21.02     14.19 o 
  -8   6   1      422.24      416.57     58.82 o 
  -7   6   1       14.64       13.92     15.62 o 
  -6   6   1      114.38      102.09     28.54 o 
  -5   6   1      400.73      421.02     51.38 o 
  -4   6   1      530.95      568.95     37.29 o 
  -3   6   1      393.01      388.66     29.54 o 
  -2   6   1        0.12        1.60      3.13 o 
  -1   6   1       33.29       35.55      9.48 o 
   0   6   1     1039.84     1047.86     58.63 o 
   1   6   1       37.10       67.52     12.93 o 
   2   6   1      291.24      373.12     30.21 o 
   3   6   1      268.33      312.47     24.91 o 
   4   6   1       69.37      115.49    112.30 o 
   5   6   1      152.77      172.61     18.07 o 
   6   6   1      191.40      171.39     11.36 o 
   7   6   1       82.37      112.24     30.09 o 
   8   6   1      435.75      396.40     55.19 o 
   9   6   1      360.59      326.06     54.06 o 
  10   6   1      442.75      443.22     63.76 o 
  11   6   1        3.33       64.12     33.56 o 
  12   6   1       42.93       33.53     26.11 o 
  13   6   1      789.21      758.63     93.62 o 
 -13   7   1      478.59      597.14     85.68 o 
 -12   7   1        0.17        0.52     21.55 o 
 -11   7   1      101.14      145.82     43.45 o 
 -10   7   1      127.51      165.87     47.81 o 
  -9   7   1       62.46       64.01     33.27 o 
  -8   7   1      608.79      572.65     73.73 o 
  -7   7   1      143.86      117.05     31.46 o 
  -6   7   1        0.08       10.27     12.93 o 
  -5   7   1      703.60      752.12     45.24 o 
  -4   7   1      108.29      118.60     18.79 o 
  -3   7   1     2257.27     2341.09     77.56 o 
  -2   7   1       23.56       17.13      8.14 o 
  -1   7   1      287.68      321.56     28.96 o 
   0   7   1      789.01      747.41     43.52 o 
   1   7   1      130.58      154.12     25.23 o 
   2   7   1      143.24      172.66     27.14 o 
   3   7   1        6.56        9.84      8.02 o 
   4   7   1       63.59       85.37     14.74 o 
   5   7   1      314.49      318.45     26.97 o 
   6   7   1      729.84      619.23     71.70 o 
   7   7   1     1631.47     1606.34    115.64 o 
   8   7   1       96.11      110.26     34.86 o 
   9   7   1       39.24        4.39     21.41 o 
  10   7   1      117.74      183.27     46.19 o 
  11   7   1       13.35       17.40     20.99 o 
  12   7   1      333.09      253.11     55.20 o 
  13   7   1      296.07      366.73     70.82 o 
 -12   8   1       69.04       38.56     23.07 o 
 -11   8   1      110.12       84.08     32.51 o 
 -10   8   1       95.80       65.97     28.85 o 
  -9   8   1       18.90        5.12     17.73 o 
  -8   8   1       42.77      107.49     36.61 o 
  -7   8   1      123.44      104.35     30.45 o 
  -6   8   1       30.70       67.03     31.55 o 
  -5   8   1       44.10       30.57     11.97 o 
  -4   8   1      236.51      247.19     28.11 o 
  -3   8   1      446.13      502.75     60.58 o 
  -2   8   1      406.79      375.83     35.73 o 
  -1   8   1        4.68        1.92     21.66 o 
   0   8   1       14.24       17.53     28.64 o 
   1   8   1       14.67        0.28     10.32 o 
   2   8   1       48.26       67.05     45.79 o 
   3   8   1       60.45       47.85     14.67 o 
   4   8   1       63.26       47.61     18.56 o 
   5   8   1        0.61       13.35      8.73 o 
   6   8   1      514.09      455.75     65.34 o 
   7   8   1        5.73       40.88     34.16 o 
   8   8   1      516.01      494.31     70.78 o 
   9   8   1      339.00      375.99     63.87 o 
  10   8   1        2.47       33.38     28.40 o 
  11   8   1      140.88      206.90     54.06 o 
  12   8   1      163.90      240.89     57.88 o 
 -11   9   1       92.27      136.61     46.46 o 
 -10   9   1       39.86      101.07     41.25 o 
  -9   9   1      257.97      115.63     46.43 o 
  -8   9   1       45.95       59.31     33.08 o 
  -7   9   1      207.99      210.18     47.07 o 
  -6   9   1        3.67       43.18     28.17 o 
  -5   9   1      119.94      154.68     24.55 o 
  -4   9   1       46.37       40.49     39.05 o 
  -3   9   1       23.36       39.25     16.57 o 
  -2   9   1      633.37      663.93     47.73 o 
  -1   9   1       39.90        2.40     19.20 o 
   0   9   1     2757.75     2715.07    180.77 o 
   1   9   1       46.76       35.63     12.35 o 
   2   9   1      358.78      379.86     37.26 o 
   3   9   1       34.82       62.14     18.29 o 
   4   9   1      185.12      178.98     46.34 o 
   5   9   1      289.75      356.58     58.43 o 
   6   9   1        5.05      -17.28     17.28 o 
   7   9   1       99.33       82.62     33.56 o 
   8   9   1      359.50      403.58     67.40 o 
   9   9   1        0.28       -1.27     14.76 o 
  10   9   1      136.08      157.04     43.96 o 
  11   9   1        0.16       33.36     33.07 o 
 -10  10   1       35.35       73.91     36.37 o 
  -9  10   1        9.45       22.51     25.69 o 
  -8  10   1      106.83      145.17     46.15 o 
  -7  10   1       75.28       56.01     26.01 o 
  -6  10   1       46.55       27.75     23.28 o 
  -5  10   1      223.33      182.42     44.42 o 
  -4  10   1       44.98       67.23     21.10 o 
  -3  10   1       19.54       38.45     19.82 o 
  -2  10   1       12.86       21.49     14.71 o 
  -1  10   1      166.12      121.00     21.86 o 
   0  10   1      459.04      519.85     43.88 o 
   1  10   1     1824.57     1752.17     79.96 o 
   2  10   1      224.34      205.21     27.40 o 
   3  10   1      186.20      226.20     47.13 o 
   4  10   1      351.57      318.48     58.97 o 
   5  10   1       58.13       98.50     42.79 o 
   6  10   1        1.62       54.50     33.76 o 
   7  10   1      593.43      778.73     94.64 o 
   8  10   1        0.70       34.10     31.40 o 
   9  10   1      231.84      242.38     58.44 o 
  10  10   1        7.42       87.00     46.73 o 
  -9  11   1       75.16       63.34     31.67 o 
  -8  11   1      160.87      220.07     58.16 o 
  -7  11   1        0.02       -9.82     24.13 o 
  -6  11   1       35.51      -12.69     16.14 o 
  -5  11   1       12.60       49.20     31.78 o 
  -4  11   1      411.69      492.18     72.35 o 
  -3  11   1      334.55      412.72     62.30 o 
  -2  11   1      753.69      730.95     55.83 o 
  -1  11   1       60.83      100.19     25.11 o 
   0  11   1        9.16       -8.68     11.36 o 
   1  11   1       29.18       24.00     10.95 o 
   2  11   1       15.14       30.43     16.34 o 
   3  11   1      181.35      185.03     44.79 o 
   4  11   1      323.44      321.97     59.02 o 
   5  11   1        0.09       12.49     23.57 o 
   6  11   1       75.74      100.36     37.13 o 
   7  11   1        0.47       82.47     43.47 o 
   8  11   1       30.40      135.42     49.02 o 
   9  11   1      317.24      331.20     72.09 o 
  -7  12   1       71.98      176.02     53.15 o 
  -6  12   1      147.63      202.44     56.26 o 
  -5  12   1       30.62       42.28     32.99 o 
  -4  12   1      413.51      366.01     66.56 o 
  -3  12   1       39.55       60.60     28.74 o 
  -2  12   1      129.48      144.22     44.51 o 
  -1  12   1        3.26       20.60     18.22 o 
   0  12   1       12.06        6.87     15.24 o 
   1  12   1       82.30      105.92     34.47 o 
   2  12   1      158.19      108.52     32.07 o 
   3  12   1        0.01      -30.70     30.70 o 
   4  12   1        0.58       12.75     16.83 o 
   5  12   1       10.67       21.60     27.44 o 
   6  12   1      405.05      394.98     72.96 o 
   7  12   1        0.25       66.46     43.01 o 
  -4  13   1        9.08       92.86     37.92 o 
  -3  13   1      121.34      171.14     43.95 o 
  -2  13   1        0.10      -13.05     21.57 o 
   0  13   1        2.95       -0.41     12.95 o 
   1  13   1        1.51       19.06     18.85 o 
   2  13   1      174.79      202.44     49.47 o 
   3  13   1       98.36       81.38     32.92 o 
   4  13   1        1.63       -3.86     21.35 o 
 -14   0   2       88.45      154.70     38.25 o 
 -12   0   2      234.98      211.00     39.04 o 
 -10   0   2       34.60       35.54     14.90 o 
  -8   0   2        3.56        4.24      9.39 o 
  -6   0   2     1632.91     1489.65     75.89 o 
  -4   0   2       13.40        9.23      4.08 o 
  -2   0   2     5556.80     5218.63     77.60 o 
   2   0   2    19924.55    20707.10    369.80 o 
   4   0   2       26.66       21.78      3.11 o 
   6   0   2     9966.14    10353.79    215.63 o 
   8   0   2       20.93       42.29      9.99 o 
  10   0   2       33.34       53.99     17.38 o 
  12   0   2     1394.87     1418.72     72.73 o 
  14   0   2        0.39        9.20     13.88 o 
 -15   1   2      104.19      149.06     29.02 o 
 -14   1   2       85.19       64.87     15.37 o 
 -13   1   2        1.44       -2.34     10.67 o 
 -12   1   2        8.59       10.97      8.82 o 
 -11   1   2      476.08      448.52     39.30 o 
 -10   1   2      114.89      103.06     17.04 o 
  -9   1   2      108.59      104.84     18.37 o 
  -8   1   2     1221.85     1149.59     67.48 o 
  -7   1   2     1456.97     1512.97     46.28 o 
  -6   1   2     2288.84     2256.95     66.52 o 
  -5   1   2      498.96      603.65     23.20 o 
  -4   1   2       33.20       36.78      5.93 o 
  -3   1   2    14148.86    14356.62    102.34 o 
  -2   1   2     4759.33     4783.08    102.09 o 
  -1   1   2     3995.46     3866.71     50.90 o 
   0   1   2     3386.61     3056.78     60.56 o 
   1   1   2     2459.60     2418.62     59.97 o 
   2   1   2     1799.27     1904.85     33.19 o 
   3   1   2       96.16       92.39      4.99 o 
   4   1   2      359.50      368.47     10.78 o 
   5   1   2      128.26      137.11      9.04 o 
   6   1   2     2446.57     2509.83     57.56 o 
   7   1   2       30.64       18.54      6.00 o 
   8   1   2      670.80      680.37     25.52 o 
   9   1   2       50.89       41.11      7.53 o 
  10   1   2      283.63      290.06     18.27 o 
  11   1   2       44.65       39.33     10.12 o 
  12   1   2        6.17       -0.41      5.67 o 
  13   1   2        3.16       -8.56     10.36 o 
  14   1   2        0.05        0.64      8.87 o 
  15   1   2      147.27      173.89     30.99 o 
 -15   2   2       96.32      101.30     23.37 o 
 -14   2   2       47.85       32.51     32.41 o 
 -13   2   2      334.27      366.37     32.19 o 
 -12   2   2       27.61       38.85     10.17 o 
 -11   2   2        2.76        7.18     11.99 o 
 -10   2   2      149.99      148.51     18.18 o 
  -9   2   2       38.94       50.52     10.45 o 
  -8   2   2      329.93      327.66     23.02 o 
  -7   2   2      537.88      565.77     36.25 o 
  -6   2   2     1867.26     1823.77     47.57 o 
  -5   2   2      284.07      289.48     14.34 o 
  -4   2   2        2.43        0.54      1.14 o 
  -3   2   2    19791.07    19762.96    222.33 o 
  -2   2   2    11587.96    12040.27     93.84 o 
  -1   2   2       19.59       17.03      6.86 o 
   0   2   2    11167.92    10657.04     89.96 o 
   1   2   2    29787.03    28965.81    442.48 o 
   2   2   2     3320.13     3322.83     89.15 o 
   3   2   2       82.53       83.50     16.74 o 
   4   2   2      710.76      738.36     38.21 o 
   5   2   2     4115.72     4338.12     65.04 o 
   6   2   2      822.99      825.17     28.48 o 
   7   2   2     1719.40     1547.20     36.13 o 
   8   2   2        9.91        6.35      4.28 o 
   9   2   2      654.84      639.67     26.16 o 
  10   2   2     1664.53     1724.19     56.35 o 
  11   2   2     1363.33     1471.14     69.88 o 
  12   2   2      570.58      621.61     70.96 o 
  13   2   2      349.78      368.15     43.21 o 
  14   2   2        8.23        5.95      7.95 o 
  15   2   2      153.50      146.28     27.45 o 
 -15   3   2        1.79      -13.95     13.95 o 
 -14   3   2        2.74       22.08     11.73 o 
 -13   3   2      234.77      277.91     70.26 o 
 -12   3   2      293.71      296.51     27.36 o 
 -11   3   2     1705.20     1716.79     62.99 o 
 -10   3   2      288.83      311.78     30.66 o 
  -9   3   2     1281.66     1359.14     50.52 o 
  -8   3   2      180.32      171.82     17.02 o 
  -7   3   2      825.13      761.69     26.49 o 
  -6   3   2        5.11        1.86      2.34 o 
  -5   3   2     1268.58     1206.10     44.05 o 
  -4   3   2        1.53       -2.40      3.20 o 
  -3   3   2       31.72       39.96      5.65 o 
  -2   3   2     1419.75     1449.35     44.51 o 
  -1   3   2     4644.58     4566.34     51.10 o 
   0   3   2      698.52      687.51     17.87 o 
   1   3   2     9121.04     9193.25     92.25 o 
   2   3   2     5089.76     5412.74     45.17 o 
   3   3   2      633.36      629.75     46.17 o 
   4   3   2      915.64     1009.68     62.59 o 
   5   3   2        3.71        4.01      1.83 o 
   6   3   2     1586.89     1519.08     37.21 o 
   7   3   2      153.66      158.09     13.37 o 
   8   3   2       27.56       33.04      6.04 o 
   9   3   2       28.53       42.49      7.46 o 
  10   3   2       74.85       85.43     13.19 o 
  11   3   2       66.06       64.89     17.51 o 
  12   3   2       75.41       49.63     15.78 o 
  13   3   2     1132.03     1138.15     72.73 o 
  14   3   2       65.94       61.24     18.31 o 
  15   3   2        0.06        1.85     14.58 o 
 -14   4   2       43.75       41.93     14.03 o 
 -13   4   2       33.48       29.10     11.83 o 
 -12   4   2      509.76      526.87     48.24 o 
 -11   4   2        0.96        3.68      5.36 o 
 -10   4   2       17.63       23.59      8.25 o 
  -9   4   2      144.57      168.41     18.82 o 
  -8   4   2      542.31      565.99     39.73 o 
  -7   4   2        2.02       14.52     20.25 o 
  -6   4   2      231.70      223.53     37.27 o 
  -5   4   2      671.44      651.43     56.86 o 
  -4   4   2      712.99      785.82     61.13 o 
  -3   4   2      309.80      283.93     16.52 o 
  -2   4   2     5947.18     6355.17    392.32 o 
  -1   4   2     1642.34     1632.48     49.57 o 
   0   4   2       40.64       40.61      5.09 o 
   1   4   2      695.34      587.92     17.70 o 
   2   4   2      323.62      392.21     18.37 o 
   3   4   2      545.76      498.81     15.78 o 
   4   4   2     1318.50     1452.67     54.16 o 
   5   4   2      942.49      881.24     20.27 o 
   6   4   2       29.75       21.88      4.31 o 
   7   4   2      765.09      774.94     24.25 o 
   8   4   2        1.44       -1.93      3.09 o 
   9   4   2        0.41        0.84      5.69 o 
  10   4   2      208.71      181.68     26.70 o 
  11   4   2      747.94      736.49     74.20 o 
  12   4   2      349.37      345.97     39.73 o 
  13   4   2     1088.13     1126.08     74.70 o 
  14   4   2       14.47        2.79     14.07 o 
 -14   5   2       40.70       37.11     22.39 o 
 -13   5   2       46.33       34.96     12.76 o 
 -12   5   2      165.55      169.31     28.42 o 
 -11   5   2       41.75       28.13     11.11 o 
 -10   5   2      115.61      132.71     21.57 o 
  -9   5   2     1794.74     1849.70     76.29 o 
  -8   5   2      187.97      303.24     50.36 o 
  -7   5   2       37.71       61.79     25.55 o 
  -6   5   2      425.31      489.76     55.58 o 
  -5   5   2      349.33      318.48     44.05 o 
  -4   5   2     1326.74     1309.07     66.85 o 
  -3   5   2      989.32     1065.53     46.93 o 
  -2   5   2       39.68       26.56      8.58 o 
  -1   5   2      656.17      620.25     33.18 o 
   0   5   2      611.92      671.17     33.51 o 
   1   5   2      551.99      537.20     22.88 o 
   2   5   2     1439.58     1541.80     30.51 o 
   3   5   2      225.85      231.33     11.34 o 
   4   5   2      310.81      319.24     18.43 o 
   5   5   2      790.93      824.69     62.83 o 
   6   5   2       48.50       42.63      6.17 o 
   7   5   2      265.89      255.70     17.54 o 
   8   5   2      412.96      488.93     61.39 o 
   9   5   2       10.75       17.37     13.13 o 
  10   5   2      882.73      783.83     80.92 o 
  11   5   2       36.38       61.69     29.38 o 
  12   5   2       79.32       91.47     33.36 o 
  13   5   2        7.82       32.83     23.88 o 
  14   5   2      372.24      422.10     69.15 o 
 -13   6   2       89.78      125.88     41.02 o 
 -12   6   2       42.79       58.58     29.57 o 
 -11   6   2      281.40      298.20     57.41 o 
 -10   6   2      566.02      539.30     71.84 o 
  -9   6   2      596.62      654.79     77.80 o 
  -8   6   2     2624.24     2427.74    139.70 o 
  -7   6   2      317.63      248.21     42.90 o 
  -6   6   2      252.28      233.99     39.80 o 
  -5   6   2      319.22      257.24     39.15 o 
  -4   6   2      761.19      814.77     45.35 o 
  -3   6   2      250.57      329.51     28.17 o 
  -2   6   2      148.23      184.69     13.57 o 
  -1   6   2      167.99      212.08     21.47 o 
   0   6   2     3644.20     3448.27    112.41 o 
   1   6   2     1351.03     1352.83     51.82 o 
   2   6   2     2343.70     2250.42     48.99 o 
   3   6   2      193.77      205.24     12.21 o 
   4   6   2      115.86      113.79      8.33 o 
   5   6   2        2.63        3.78      3.16 o 
   6   6   2       24.50       10.48      5.94 o 
   7   6   2      166.78      221.98     43.63 o 
   8   6   2        4.37       -2.70     17.60 o 
   9   6   2       76.45       76.56     32.74 o 
  10   6   2      201.45      232.42     51.55 o 
  11   6   2       65.84       97.66     34.41 o 
  12   6   2       26.69       88.00     38.17 o 
  13   6   2        9.58        9.41     21.62 o 
 -13   7   2       61.64       15.98     16.42 o 
 -12   7   2        4.06       30.18     31.91 o 
 -11   7   2       23.08       39.90     31.35 o 
 -10   7   2        1.40        3.72     18.88 o 
  -9   7   2      309.04      282.00     53.39 o 
  -8   7   2      698.13      618.09     75.39 o 
  -7   7   2      206.01      176.53     39.98 o 
  -6   7   2        0.26       28.97     21.38 o 
  -5   7   2       63.01       54.69     14.06 o 
  -4   7   2     1031.38      976.18     52.57 o 
  -3   7   2      187.03      184.47     38.19 o 
  -2   7   2        0.10       10.41      9.61 o 
  -1   7   2        8.84        6.96      8.50 o 
   0   7   2      513.09      523.12     36.74 o 
   1   7   2        5.15       -3.81      5.92 o 
   2   7   2      256.70      291.15     81.67 o 
   3   7   2      449.72      517.81     34.00 o 
   4   7   2       32.29       36.22     33.61 o 
   5   7   2      409.12      368.95     23.39 o 
   6   7   2     1470.41     1492.54    109.48 o 
   7   7   2      113.08       96.52     31.16 o 
   8   7   2      509.86      448.68     64.22 o 
   9   7   2        6.88       11.31     24.05 o 
  10   7   2      168.00      167.45     44.60 o 
  11   7   2       24.51       31.92     25.63 o 
  12   7   2        0.22        8.77     23.36 o 
  13   7   2       53.15       25.59     20.13 o 
 -12   8   2      185.50      220.61     53.97 o 
 -11   8   2       42.14       51.98     28.06 o 
 -10   8   2      100.17      119.46     42.37 o 
  -9   8   2        0.00       -7.99     19.47 o 
  -8   8   2      121.99       96.80     32.92 o 
  -7   8   2     1013.07      890.65     89.37 o 
  -6   8   2        4.45        1.96     14.36 o 
  -5   8   2       25.51       24.98     12.79 o 
  -4   8   2      330.05      287.92     30.99 o 
  -3   8   2      217.82      211.06     26.28 o 
  -2   8   2       48.94       68.77     15.95 o 
  -1   8   2       73.52       60.10     13.70 o 
   0   8   2     2221.02     2300.81     81.42 o 
   1   8   2      619.61      597.76     40.70 o 
   2   8   2      319.05      317.58     29.94 o 
   3   8   2       70.48       66.93     14.13 o 
   4   8   2       44.63       43.69     18.63 o 
   5   8   2      354.91      416.20     62.23 o 
   6   8   2      193.50      222.75     49.43 o 
   7   8   2       65.23      141.32     49.46 o 
   8   8   2      296.68      319.36     61.93 o 
   9   8   2        0.02        8.06     23.13 o 
  10   8   2      338.72      374.28     67.46 o 
  11   8   2        3.75       15.35     24.46 o 
  12   8   2        0.21        5.42     19.68 o 
 -11   9   2      306.55      350.38     75.36 o 
 -10   9   2        1.03       25.77     24.16 o 
  -9   9   2       13.09       16.80     23.79 o 
  -8   9   2        7.18       11.04     18.01 o 
  -7   9   2       53.48       34.66     16.72 o 
  -6   9   2        0.05        3.05     14.74 o 
  -5   9   2      251.04      227.26     29.79 o 
  -4   9   2      280.59      305.60     34.07 o 
  -3   9   2      407.56      442.10     40.43 o 
  -2   9   2      392.60      338.36     35.32 o 
  -1   9   2       36.99       62.79     19.09 o 
   0   9   2      193.76      220.91     27.56 o 
   1   9   2       35.99       28.06     18.47 o 
   2   9   2      368.17      378.01     34.70 o 
   3   9   2       17.40       11.04      8.91 o 
   4   9   2      257.07      372.23     60.29 o 
   5   9   2        5.73       16.05     22.17 o 
   6   9   2       33.99       47.28     30.40 o 
   7   9   2       27.37      149.80     47.66 o 
   8   9   2       25.88       87.30     35.48 o 
   9   9   2       64.93      100.19     38.64 o 
  10   9   2       13.97       55.27     36.93 o 
  11   9   2        0.34       52.70     31.67 o 
 -10  10   2      185.40      244.66     58.21 o 
  -9  10   2        0.37       25.08     27.82 o 
  -8  10   2       28.34       63.83     37.19 o 
  -7  10   2      559.76      616.33     81.81 o 
  -6  10   2       58.35       41.14     26.52 o 
  -5  10   2      177.27      157.26     41.32 o 
  -4  10   2       75.06       97.22     23.34 o 
  -3  10   2      914.19     1034.37     63.76 o 
  -2  10   2      392.70      540.70    232.98 o 
  -1  10   2       26.85       32.61     14.49 o 
   0  10   2      841.03      863.59     56.32 o 
   1  10   2       14.29        1.20     10.72 o 
   2  10   2     1025.87      977.30     58.50 o 
   3  10   2        0.04        0.02     20.08 o 
   4  10   2       32.98       46.39     22.56 o 
   5  10   2        2.89      -21.41     21.41 o 
   6  10   2      162.96      144.94     44.76 o 
   7  10   2      174.83      228.22     54.80 o 
   8  10   2      411.35      546.03     85.08 o 
   9  10   2        0.06       93.56     44.48 o 
  10  10   2       14.75       67.79     40.23 o 
  -9  11   2       14.34       34.57     32.87 o 
  -8  11   2        0.14        7.76     28.36 o 
  -7  11   2      226.83      178.94     48.14 o 
  -6  11   2       39.47       84.90     35.01 o 
  -5  11   2       21.33       42.50     25.80 o 
  -4  11   2      378.26      451.15     72.83 o 
  -3  11   2       16.90       45.71     18.89 o 
  -2  11   2       31.88       18.77     20.13 o 
  -1  11   2      705.01      682.35     54.16 o 
   0  11   2      124.52      111.09     21.91 o 
   1  11   2      233.11      249.64     33.12 o 
   2  11   2       50.49       72.57     31.34 o 
   3  11   2      551.32      528.56     74.95 o 
   4  11   2       83.30       71.23     26.78 o 
   5  11   2       58.67       45.50     29.28 o 
   6  11   2       92.69      120.26     47.97 o 
   7  11   2       12.04       62.17     33.12 o 
   8  11   2      252.00      273.75     64.66 o 
  -7  12   2       12.96       -2.61     23.91 o 
  -6  12   2        0.64       61.08     34.69 o 
  -5  12   2      196.63      306.85     62.91 o 
  -4  12   2      309.95      349.28     64.04 o 
  -3  12   2       80.81      193.67     47.95 o 
  -2  12   2      199.58      187.01     30.82 o 
  -1  12   2        1.53       15.63     14.16 o 
   0  12   2      456.48      414.53     64.32 o 
   1  12   2       10.53       76.94     37.18 o 
   2  12   2        2.76       -2.99     19.99 o 
   3  12   2       16.54        0.63     21.43 o 
   4  12   2       65.46       -4.29     26.59 o 
   5  12   2      325.36      335.58     64.98 o 
   6  12   2      190.06      151.04     50.29 o 
   7  12   2      262.42      295.17     64.66 o 
  -4  13   2      106.42       62.80     31.79 o 
  -3  13   2        3.21       20.90     16.43 o 
  -2  13   2       15.05       12.23     19.22 o 
   0  13   2       29.30       21.15     19.93 o 
   1  13   2       34.12       39.12     26.70 o 
   2  13   2       54.11       23.05     23.72 o 
   3  13   2        0.35       27.53     25.81 o 
   4  13   2      143.36      119.48     43.73 o 
 -15   0   3       10.11       -7.51     13.11 o 
 -13   0   3      240.28      217.91     43.82 o 
 -11   0   3     2652.72     2544.34    135.48 o 
  -9   0   3      649.12      660.25     64.39 o 
  -7   0   3      211.83      217.48     33.78 o 
  -5   0   3     2385.58     2774.37    101.52 o 
  -3   0   3    12648.20    12270.62    103.51 o 
  -1   0   3     2949.63     3077.06     64.36 o 
   1   0   3      155.96      171.96      9.40 o 
   3   0   3    18775.84    18079.78     93.62 o 
   5   0   3     4015.45     3869.11     70.52 o 
   7   0   3     2699.34     2860.69     68.91 o 
   9   0   3     1169.26     1233.48     43.51 o 
  11   0   3      484.19      583.70     44.73 o 
  13   0   3      953.42     1126.85    107.69 o 
  15   0   3        8.15       31.62     22.27 o 
 -15   1   3      121.64      158.95     29.60 o 
 -14   1   3        0.98        0.49      7.63 o 
 -13   1   3       92.32      110.50     23.95 o 
 -12   1   3       99.04      120.82     20.81 o 
 -11   1   3       42.12       18.51      8.88 o 
 -10   1   3      368.40      343.61     33.42 o 
  -9   1   3      400.71      407.78     35.39 o 
  -8   1   3        2.58        0.95      3.37 o 
  -7   1   3     1419.96     1210.24     88.55 o 
  -6   1   3      917.81     1006.35     47.28 o 
  -5   1   3     3573.06     3544.04     94.16 o 
  -4   1   3      438.71      503.73     23.53 o 
  -3   1   3    27639.12    27411.50    196.63 o 
  -2   1   3    18552.20    18839.27     84.70 o 
  -1   1   3     3125.73     3397.80     54.45 o 
   0   1   3    10932.73    10422.26     97.72 o 
   1   1   3     2000.44     1736.54     29.86 o 
   2   1   3     5852.22     6123.54    118.48 o 
   3   1   3     5095.98     5107.32    160.28 o 
   4   1   3       79.39       62.97      5.17 o 
   5   1   3      776.39      790.37     21.12 o 
   6   1   3      895.09      931.83     22.86 o 
   7   1   3     1331.32     1225.47     36.65 o 
   8   1   3      113.56      130.34     16.78 o 
   9   1   3       21.84       24.29      5.70 o 
  10   1   3        0.26        0.18      4.56 o 
  11   1   3      379.63      411.34     36.42 o 
  12   1   3        3.59       15.39     11.00 o 
  13   1   3        3.93        5.37      9.96 o 
  14   1   3       96.65      131.89     28.31 o 
  15   1   3      177.16      208.29     35.96 o 
 -15   2   3       37.12       19.04     10.15 o 
 -14   2   3       12.25       21.84      9.92 o 
 -13   2   3      614.95      651.44     43.30 o 
 -12   2   3      653.86      676.92     42.26 o 
 -11   2   3      250.75      271.30     25.21 o 
 -10   2   3      114.09       97.82     18.36 o 
  -9   2   3       85.69       89.99     17.54 o 
  -8   2   3      195.18      154.16     20.68 o 
  -7   2   3       32.71       31.19      9.46 o 
  -6   2   3       73.29       31.94     12.97 o 
  -5   2   3       49.10       57.21      7.48 o 
  -4   2   3     4108.14     4185.59     46.03 o 
  -3   2   3        1.32        0.23      1.24 o 
  -2   2   3     7056.62     7114.61     62.61 o 
  -1   2   3     1836.57     1882.29     64.99 o 
   0   2   3      951.85      877.46     28.00 o 
   1   2   3       16.17       22.65      4.09 o 
   2   2   3      988.02     1140.39     56.41 o 
   3   2   3     1027.88     1080.94     58.12 o 
   4   2   3     2433.93     2451.68     90.94 o 
   5   2   3     2805.83     2808.38     48.93 o 
   6   2   3       20.35       11.60      6.49 o 
   7   2   3      695.33      705.83     24.80 o 
   8   2   3      947.05      965.65     30.73 o 
   9   2   3       19.52       13.55      4.03 o 
  10   2   3        3.18        1.45      5.22 o 
  11   2   3      970.90      996.72     60.69 o 
  12   2   3      583.83      591.30     49.46 o 
  13   2   3      133.85      145.73     26.45 o 
  14   2   3       77.58       71.45     20.43 o 
  15   2   3       17.40        5.20     11.31 o 
 -15   3   3       23.17       27.00     13.96 o 
 -14   3   3      404.57      370.37     42.91 o 
 -13   3   3        9.67       -1.93      6.89 o 
 -12   3   3       73.59       64.76     14.16 o 
 -11   3   3       75.27       91.86     16.55 o 
 -10   3   3      164.53      151.16     18.11 o 
  -9   3   3      409.32      406.86     28.22 o 
  -8   3   3      757.57      750.05     35.63 o 
  -7   3   3      412.98      451.24     18.28 o 
  -6   3   3      137.91      206.77     19.79 o 
  -5   3   3      186.21      164.89     16.05 o 
  -4   3   3      199.27      173.89     23.80 o 
  -3   3   3      137.28      125.27     21.65 o 
  -2   3   3     1184.39     1183.36     23.04 o 
  -1   3   3      107.05      152.45     20.98 o 
   0   3   3        1.11       88.79      9.21 o 
   1   3   3     2066.10     2240.46     34.20 o 
   2   3   3     8647.83     8202.35    167.24 o 
   3   3   3        8.44       51.14     20.39 o 
   4   3   3     3811.73     3806.71    124.55 o 
   5   3   3     1460.21     1659.44     86.21 o 
   6   3   3        9.65       14.07      3.17 o 
   7   3   3        0.17       -1.40      3.47 o 
   8   3   3      592.09      524.38     29.79 o 
   9   3   3       21.05       25.18      8.67 o 
  10   3   3     1182.95     1044.40     47.24 o 
  11   3   3       22.04       23.26     11.61 o 
  12   3   3      483.45      478.32     45.85 o 
  13   3   3       85.23      101.43     23.06 o 
  14   3   3      282.98      292.11     39.80 o 
 -14   4   3      169.25      202.47     35.98 o 
 -13   4   3        6.50       44.89     39.60 o 
 -12   4   3       95.20      136.88     19.49 o 
 -11   4   3      111.26      105.23     16.54 o 
 -10   4   3      319.72      357.05     27.70 o 
  -9   4   3     2832.28     2838.06     80.93 o 
  -8   4   3      170.01      153.04     20.34 o 
  -7   4   3      639.67      660.61     39.14 o 
  -6   4   3      737.73      735.77     64.08 o 
  -5   4   3      962.48      994.49     70.65 o 
  -4   4   3     2036.23     1844.05     91.25 o 
  -3   4   3      193.27      217.50     20.73 o 
  -2   4   3      242.61      270.44     17.71 o 
  -1   4   3      976.32      905.86     30.69 o 
   0   4   3     1610.29     1838.06     92.90 o 
   1   4   3      361.04      405.63     14.98 o 
   2   4   3     4049.22     4082.14    108.57 o 
   3   4   3        0.01       56.42     21.38 o 
   4   4   3      188.01      315.63     43.77 o 
   5   4   3      233.32      249.28     38.53 o 
   6   4   3     1445.56     1560.01     93.96 o 
   7   4   3       74.59       79.12      6.71 o 
   8   4   3        1.67        2.43      5.74 o 
   9   4   3        4.85        5.64      7.10 o 
  10   4   3     2136.35     2106.90     91.14 o 
  11   4   3        0.00       12.53     21.49 o 
  12   4   3        0.44       23.07     16.14 o 
  13   4   3      403.13      460.98     49.00 o 
  14   4   3        1.53       12.24     27.28 o 
 -14   5   3       14.32        0.03     17.64 o 
 -13   5   3       14.19       14.68     20.04 o 
 -12   5   3      261.70      279.41     35.58 o 
 -11   5   3      233.61      233.76     29.90 o 
 -10   5   3       59.68       96.34     19.78 o 
  -9   5   3      346.14      475.50     65.95 o 
  -8   5   3     1384.40     1350.50    101.87 o 
  -7   5   3        0.42       14.72     20.26 o 
  -6   5   3       17.56       -0.61     12.79 o 
  -5   5   3       16.76       60.46     23.45 o 
  -4   5   3      832.89     1204.39    128.17 o 
  -3   5   3     1404.61     1412.89     40.09 o 
  -2   5   3      184.46      165.71     23.17 o 
  -1   5   3       21.61       15.61      7.50 o 
   0   5   3     5041.69     4914.59     73.73 o 
   1   5   3     1503.87     1558.09     38.98 o 
   2   5   3     1751.19     1700.41     31.89 o 
   3   5   3     2997.24     3223.65     43.87 o 
   4   5   3        2.68       15.82     13.03 o 
   5   5   3      766.62      728.97     67.29 o 
   6   5   3       65.40       95.98     27.79 o 
   7   5   3       48.55      108.13     34.00 o 
   8   5   3       53.46       71.20     31.03 o 
   9   5   3       18.57       28.78     20.83 o 
  10   5   3      213.51      284.05     50.88 o 
  11   5   3      127.71      141.94     38.97 o 
  12   5   3     1529.08     1421.46    119.00 o 
  13   5   3        0.69       17.83     19.82 o 
  14   5   3        0.87       14.91     17.94 o 
 -13   6   3      223.03      209.68     51.74 o 
 -12   6   3       31.80       25.24     17.45 o 
 -11   6   3      227.67      234.10     50.74 o 
 -10   6   3      115.07      124.39     34.99 o 
  -9   6   3      796.69      914.65     91.27 o 
  -8   6   3     2215.48     2346.14    139.16 o 
  -7   6   3      236.94      226.47     43.96 o 
  -6   6   3      112.68      190.69     36.73 o 
  -5   6   3        8.06        0.24     11.07 o 
  -4   6   3       31.11       48.21     11.67 o 
  -3   6   3        2.70        3.88      4.24 o 
  -2   6   3       34.41       72.06     37.65 o 
  -1   6   3       69.39      119.95    148.43 o 
   0   6   3      177.39      180.22     19.39 o 
   1   6   3     1650.67     1537.63     43.13 o 
   2   6   3      195.45      193.60     16.02 o 
   3   6   3     1701.70     1711.92     33.15 o 
   4   6   3     1706.05     1699.64     29.88 o 
   5   6   3       13.67       10.70     31.67 o 
   6   6   3      553.69      478.51     59.25 o 
   7   6   3      234.07      206.31     40.70 o 
   8   6   3       70.48       87.25     31.12 o 
   9   6   3      291.02      273.81     51.38 o 
  10   6   3      212.29      177.64     45.01 o 
  11   6   3      181.71      206.80     49.56 o 
  12   6   3      668.27      843.62     97.66 o 
  13   6   3      420.09      442.90     72.85 o 
 -13   7   3      181.18      258.70     59.91 o 
 -12   7   3       13.83       -8.17     21.65 o 
 -11   7   3        1.90      -12.06     23.60 o 
 -10   7   3       15.38       15.96     16.26 o 
  -9   7   3       18.07       10.54     16.40 o 
  -8   7   3      127.54       95.13     31.54 o 
  -7   7   3     1971.60     2013.49    128.52 o 
  -6   7   3      126.61       91.51     27.73 o 
  -5   7   3      330.38      319.84     32.97 o 
  -4   7   3       69.79       67.14     16.78 o 
  -3   7   3     1426.81     1402.87     63.68 o 
  -2   7   3       36.92       21.70      8.50 o 
  -1   7   3       77.50      101.63     16.80 o 
   0   7   3       12.09       13.04     11.41 o 
   1   7   3       74.93       87.16     15.57 o 
   2   7   3       34.64       24.25      6.02 o 
   3   7   3     1219.11     1131.91     36.92 o 
   4   7   3     2208.12     2288.30     49.09 o 
   5   7   3      843.52      800.25     75.68 o 
   6   7   3       65.49      106.21     35.34 o 
   7   7   3       14.30       18.28     21.56 o 
   8   7   3      242.91      234.80     49.07 o 
   9   7   3        3.97       72.35     38.68 o 
  10   7   3      211.03      254.39     54.55 o 
  11   7   3      508.09      896.06    101.65 o 
  12   7   3      437.77      421.31     72.68 o 
  13   7   3      568.04      564.13     86.07 o 
 -12   8   3        0.23       -8.14     20.15 o 
 -11   8   3       87.77       92.38     36.95 o 
 -10   8   3       54.28       89.15     35.36 o 
  -9   8   3      392.44      399.88     65.46 o 
  -8   8   3       11.60       16.43     18.51 o 
  -7   8   3      297.19      598.58     91.22 o 
  -6   8   3      667.94      708.97     77.35 o 
  -5   8   3       58.43       41.38     11.68 o 
  -4   8   3        1.92        5.99     11.42 o 
  -3   8   3      871.57      860.84     52.06 o 
  -2   8   3      219.33      249.75     36.71 o 
  -1   8   3      998.08      902.94     52.43 o 
   0   8   3        5.22        5.65     15.56 o 
   1   8   3      628.55      589.97     40.35 o 
   2   8   3     1531.04     1515.86     62.94 o 
   3   8   3      101.61      132.41     40.20 o 
   4   8   3      723.63      668.78     74.70 o 
   5   8   3      147.88      144.56     40.47 o 
   6   8   3      333.10      347.93     61.97 o 
   7   8   3       67.94      105.85     38.88 o 
   8   8   3       37.84       83.69     39.15 o 
   9   8   3        4.25       60.48     33.39 o 
  10   8   3       67.47       77.61     38.91 o 
  11   8   3      701.65      692.74     95.65 o 
  12   8   3        0.03       59.38     35.24 o 
 -11   9   3       61.47        1.76     18.43 o 
 -10   9   3      193.45      222.46     52.89 o 
  -9   9   3       87.26      139.95     43.31 o 
  -8   9   3       64.17       10.54     17.31 o 
  -7   9   3      165.39      151.68     39.42 o 
  -6   9   3       28.10       42.36     22.94 o 
  -5   9   3      466.19      459.59     41.71 o 
  -4   9   3       77.28       99.35     21.07 o 
  -3   9   3      823.27      819.24     54.23 o 
  -2   9   3      231.65      215.30     27.85 o 
  -1   9   3       58.21       71.47     17.19 o 
   0   9   3       32.04       28.58     18.59 o 
   1   9   3      400.33      408.46     35.88 o 
   2   9   3      513.25      553.63     41.17 o 
   3   9   3      257.87      215.60     44.10 o 
   4   9   3     1021.46      998.24     95.52 o 
   5   9   3      106.90       99.33     32.07 o 
   6   9   3      501.36      527.53     76.01 o 
   7   9   3     1543.02     1512.41    128.49 o 
   8   9   3        0.99       85.46     43.34 o 
   9   9   3        4.59      122.54     47.61 o 
  10   9   3      167.03      248.25     60.28 o 
  11   9   3      126.85      278.44     66.98 o 
 -10  10   3        5.35       33.67     32.10 o 
  -9  10   3       58.00      134.44     46.15 o 
  -8  10   3        3.07       24.13     29.91 o 
  -7  10   3      173.44      137.34     44.88 o 
  -6  10   3      420.06      324.68     58.91 o 
  -5  10   3      255.50      243.42     37.09 o 
  -4  10   3      445.78      395.29     40.54 o 
  -3  10   3      183.08      165.18     27.19 o 
  -2  10   3      609.32      560.38     47.24 o 
  -1  10   3       53.30       54.28     17.03 o 
   0  10   3       16.63       26.23     24.86 o 
   1  10   3       54.47       46.78     13.36 o 
   2  10   3     1150.01     1112.77    102.33 o 
   3  10   3      205.34      172.69     39.10 o 
   4  10   3        4.87       11.63     20.23 o 
   5  10   3       17.12       -0.84     21.94 o 
   6  10   3      211.58      187.52     46.55 o 
   7  10   3        1.08       25.95     31.27 o 
   8  10   3      107.83      136.72     44.34 o 
   9  10   3        4.62       95.46     40.40 o 
  10  10   3       47.85      124.39     47.32 o 
  -8  11   3       23.95       29.77     24.94 o 
  -7  11   3      105.83      119.97     42.14 o 
  -6  11   3       89.84      179.14     50.16 o 
  -5  11   3       15.13        7.38     18.75 o 
  -4  11   3       26.82       51.15     25.43 o 
  -3  11   3      838.35      941.03     65.17 o 
  -2  11   3      101.47      106.28     37.11 o 
  -1  11   3      145.36      130.27     25.09 o 
   0  11   3      207.51      217.07     39.64 o 
   1  11   3      120.90      120.77     39.08 o 
   2  11   3       10.19       -4.53     18.63 o 
   3  11   3       36.40       36.52     15.99 o 
   4  11   3       18.48       -6.55     20.70 o 
   5  11   3       30.50       36.04     20.55 o 
   6  11   3      201.50      160.29     47.95 o 
   7  11   3        0.02       15.87     27.70 o 
   8  11   3      156.63      238.89     60.17 o 
  -7  12   3       51.24      159.06     49.43 o 
  -6  12   3       26.08       13.68     23.01 o 
  -5  12   3       46.35      127.21     46.20 o 
  -4  12   3       43.01       44.02     31.15 o 
  -3  12   3       32.18       84.77     35.16 o 
  -2  12   3      258.82      257.33     35.08 o 
  -1  12   3        9.88        5.12     17.91 o 
   0  12   3        2.10       50.67     32.97 o 
   1  12   3      128.88      129.83     39.04 o 
   2  12   3       12.82      341.29     76.18 o 
   3  12   3        0.26       40.33     28.09 o 
   4  12   3      195.19      154.36     43.59 o 
   5  12   3        7.49       11.99     16.72 o 
   6  12   3       25.14       41.17     28.52 o 
  -3  13   3       62.56      165.27     46.02 o 
  -1  13   3       31.73       28.84     19.84 o 
   0  13   3       34.10       33.41     25.15 o 
   1  13   3      103.49      107.04     38.83 o 
   2  13   3      135.79      193.37     50.01 o 
   3  13   3        0.01       11.59     21.19 o 
 -14   0   4      219.62      175.96     44.65 o 
 -12   0   4      383.42      339.67     54.13 o 
 -10   0   4       32.55       38.35     21.47 o 
  -8   0   4     2697.61     2678.00    125.70 o 
  -6   0   4     1412.89     1363.16     80.21 o 
  -4   0   4     2372.59     2434.80     43.84 o 
  -2   0   4     1735.51     1633.75     52.20 o 
   0   0   4        3.62       20.85     18.83 o 
   2   0   4      396.03      398.36     16.31 o 
   4   0   4     3248.31     3067.85     50.45 o 
   6   0   4       83.53      151.24     77.69 o 
   8   0   4        5.46        4.75      5.02 o 
  10   0   4       19.38       18.54     11.13 o 
  12   0   4     1476.37     1488.08     74.56 o 
  14   0   4      100.48      163.57     43.92 o 
 -15   1   4       21.47       33.17     12.39 o 
 -14   1   4      481.58      463.26     48.34 o 
 -13   1   4       12.93        3.29     11.33 o 
 -12   1   4      123.32       86.82     18.82 o 
 -11   1   4      302.57      292.12     33.44 o 
 -10   1   4       13.24        7.73     16.72 o 
  -9   1   4       29.62       22.25     16.52 o 
  -8   1   4        9.85        5.45      3.88 o 
  -7   1   4      204.91      215.62     31.91 o 
  -6   1   4       45.52       98.21     25.40 o 
  -5   1   4     5063.24     5295.30    152.27 o 
  -4   1   4      865.31      761.62     25.90 o 
  -3   1   4     7900.21     8214.15     62.56 o 
  -2   1   4      864.30      987.48     27.45 o 
  -1   1   4     6065.50     5921.28     82.54 o 
   0   1   4     7152.42     6731.58     58.64 o 
   1   1   4    11513.05    11413.47     73.19 o 
   2   1   4       42.82       81.79     34.58 o 
   3   1   4     2416.41     2370.10     30.33 o 
   4   1   4     1394.92     1398.51     24.76 o 
   5   1   4     4407.75     5013.81     50.90 o 
   6   1   4     2282.38     2177.64     36.08 o 
   7   1   4      191.42      233.66     26.64 o 
   8   1   4     1237.00     1204.31     31.83 o 
   9   1   4        3.60        4.39      4.85 o 
  10   1   4      132.46      105.85     12.03 o 
  11   1   4        6.49       13.74      6.15 o 
  12   1   4       51.01       48.34     15.13 o 
  13   1   4       47.79       45.47     11.89 o 
  14   1   4        1.43        6.72     16.75 o 
  15   1   4       37.11       69.96     30.12 o 
 -15   2   4      182.22      192.85     33.05 o 
 -14   2   4      174.43      205.22     25.59 o 
 -13   2   4      173.91      195.13     24.64 o 
 -12   2   4       41.91       51.14     13.28 o 
 -11   2   4      880.65      944.04     61.20 o 
 -10   2   4       32.06       16.78      9.18 o 
  -9   2   4       30.83       25.15     13.18 o 
  -8   2   4      419.80      395.85     34.87 o 
  -7   2   4      679.11      609.06     59.90 o 
  -6   2   4      259.27      237.80     37.88 o 
  -5   2   4      595.23      597.69     31.31 o 
  -4   2   4      263.68      227.98     11.17 o 
  -3   2   4     5331.17     5365.76     83.42 o 
  -2   2   4     4392.89     4822.24     56.87 o 
  -1   2   4     2117.21     2132.73     53.23 o 
   0   2   4     2668.13     2415.87     41.85 o 
   1   2   4        0.04        3.29      3.76 o 
   2   2   4      570.60      580.21     18.26 o 
   3   2   4       73.11      184.38     61.21 o 
   4   2   4     1256.70     1322.86     39.95 o 
   5   2   4      275.36      253.01     17.52 o 
   6   2   4       47.20       43.84      5.00 o 
   7   2   4     2571.83     2581.80     42.51 o 
   8   2   4        0.66        6.66      4.91 o 
   9   2   4      250.33      243.80     16.75 o 
  10   2   4       12.85       10.28      7.20 o 
  11   2   4      118.98      135.78     23.53 o 
  12   2   4      435.66      496.30     46.12 o 
  13   2   4       32.57       52.23     18.08 o 
  14   2   4      175.59      198.77     27.03 o 
  15   2   4      112.51      116.21     27.83 o 
 -15   3   4      125.97      147.92     44.60 o 
 -14   3   4        9.72       18.41     42.91 o 
 -13   3   4       11.74        1.63      6.16 o 
 -12   3   4        2.85       -1.80      5.36 o 
 -11   3   4      153.87      173.20     20.34 o 
 -10   3   4       40.56       38.61     10.16 o 
  -9   3   4     1669.98     1694.80     57.64 o 
  -8   3   4        1.32       -3.35      5.06 o 
  -7   3   4        4.58        0.36      2.73 o 
  -6   3   4      688.54      710.77     24.56 o 
  -5   3   4      313.33      372.32     17.17 o 
  -4   3   4      198.73      172.51     18.65 o 
  -3   3   4      302.11      312.93     23.16 o 
  -2   3   4      182.51      175.44     14.83 o 
  -1   3   4     1128.61     1043.72     32.23 o 
   0   3   4     1401.01     1510.65     44.64 o 
   1   3   4        8.68        2.70      4.09 o 
   2   3   4     1189.96     1288.70     67.34 o 
   3   3   4      942.44      958.86     63.24 o 
   4   3   4     2314.26     2572.39    105.93 o 
   5   3   4      200.29      464.92     50.07 o 
   6   3   4       62.71       92.70     25.22 o 
   7   3   4       42.50       54.65      7.52 o 
   8   3   4       13.42        7.39      3.45 o 
   9   3   4      713.89      744.61     38.48 o 
  10   3   4      100.30      103.13     16.42 o 
  11   3   4      546.07      579.21     49.34 o 
  12   3   4       36.71       11.40     33.58 o 
  13   3   4      113.45      134.84     28.78 o 
  14   3   4        7.85        6.33      7.61 o 
 -14   4   4        4.11       92.10     39.83 o 
 -13   4   4       95.18      128.85     24.77 o 
 -12   4   4       60.32       69.11     13.65 o 
 -11   4   4      229.38      220.88     23.28 o 
 -10   4   4       82.09      100.02     15.90 o 
  -9   4   4       28.32       27.03     12.44 o 
  -8   4   4      185.78      236.01     24.70 o 
  -7   4   4      330.09      331.95     27.39 o 
  -6   4   4     1241.20     1306.53     73.46 o 
  -5   4   4      105.30       98.66     22.79 o 
  -4   4   4      890.38      819.57     49.44 o 
  -3   4   4     3229.99     3263.00     66.72 o 
  -2   4   4     5751.44     6416.53    266.38 o 
  -1   4   4        0.21        5.05      5.36 o 
   0   4   4      177.62      208.89     21.88 o 
   1   4   4     3121.64     3157.55     56.60 o 
   2   4   4      410.31      426.59     23.57 o 
   3   4   4      880.88      995.65     69.59 o 
   4   4   4        1.30        6.26     12.78 o 
   5   4   4      653.93      689.06     62.93 o 
   6   4   4       34.90       40.84     22.36 o 
   7   4   4     2445.42     2448.12    125.79 o 
   8   4   4      229.48      263.10     45.26 o 
   9   4   4       47.78       48.71     12.66 o 
  10   4   4       46.35       39.57     15.02 o 
  11   4   4      174.86      159.75     38.30 o 
  12   4   4      244.79      237.72     50.90 o 
  13   4   4        2.77       25.99     22.70 o 
  14   4   4        1.88       -7.83     15.09 o 
 -14   5   4       67.00      137.35     42.29 o 
 -13   5   4      176.05      293.65     61.02 o 
 -12   5   4       11.95       22.41     28.88 o 
 -11   5   4      549.08      570.45     38.47 o 
 -10   5   4      119.02      136.80     18.08 o 
  -9   5   4       78.29       85.17     30.65 o 
  -8   5   4      119.38      106.50     31.38 o 
  -7   5   4      642.13      654.19     68.72 o 
  -6   5   4      172.18      161.97     32.82 o 
  -5   5   4      528.26      450.01     51.94 o 
  -4   5   4      570.11      560.37     38.69 o 
  -3   5   4     1066.03     1069.90     31.69 o 
  -2   5   4       73.92      101.53     13.10 o 
  -1   5   4      674.15      690.87     30.18 o 
   0   5   4      149.81      142.17     18.55 o 
   1   5   4     1933.79     1815.48     66.50 o 
   2   5   4        0.05        0.19      2.24 o 
   3   5   4     3801.85     3690.59     78.12 o 
   4   5   4        0.68        8.29     12.17 o 
   5   5   4       25.47       61.07     26.01 o 
   6   5   4      194.55      541.36     63.37 o 
   7   5   4      334.51      305.38     51.35 o 
   8   5   4       63.50       60.42     24.91 o 
   9   5   4       64.75       33.16     18.00 o 
  10   5   4      580.51      560.78     71.28 o 
  11   5   4       12.72       47.47     25.03 o 
  12   5   4      348.90      384.62     63.90 o 
  13   5   4      266.47      200.30     47.83 o 
  14   5   4        7.10       35.04     28.33 o 
 -13   6   4      137.00       71.66     31.57 o 
 -12   6   4       83.56       53.87     28.81 o 
 -11   6   4      124.94      212.24     52.22 o 
 -10   6   4       43.00      104.96     39.14 o 
  -9   6   4      122.50      146.78     41.43 o 
  -8   6   4     1305.33     1189.57    102.33 o 
  -7   6   4     1817.60     1787.19    118.29 o 
  -6   6   4      148.71      120.94     32.03 o 
  -5   6   4       24.09       42.71     25.88 o 
  -4   6   4        6.77       19.82     17.12 o 
  -3   6   4     5631.02     5857.81    163.60 o 
  -2   6   4     3850.83     4004.77    100.98 o 
  -1   6   4        0.16        2.59      6.10 o 
   0   6   4       49.41       51.28      8.72 o 
   1   6   4       21.05       45.80      9.93 o 
   2   6   4      791.34      774.56     29.63 o 
   3   6   4     1532.02     1508.23     34.16 o 
   4   6   4      829.42      760.76     39.41 o 
   5   6   4        0.04       21.64     23.92 o 
   6   6   4      813.39      886.76     84.04 o 
   7   6   4      220.41      311.71     55.24 o 
   8   6   4      296.60      345.80     57.95 o 
   9   6   4       18.93        8.39     19.73 o 
  10   6   4      579.80      622.40     79.86 o 
  11   6   4      373.83      430.57     68.44 o 
  12   6   4      576.60      673.80     89.40 o 
  13   6   4      360.15      362.62     68.60 o 
 -13   7   4        2.62       -1.83     18.92 o 
 -12   7   4      173.25      108.55     39.07 o 
 -11   7   4      251.01      224.88     52.04 o 
 -10   7   4       10.22      -17.21     21.35 o 
  -9   7   4      254.98      193.09     48.45 o 
  -8   7   4      495.64      539.22     72.22 o 
  -7   7   4      226.90      152.68     35.70 o 
  -6   7   4        1.24       -4.93     16.14 o 
  -5   7   4       53.91       59.85     13.52 o 
  -4   7   4      602.54      598.33     43.53 o 
  -3   7   4      352.52      338.88     61.83 o 
  -2   7   4       10.37       36.70     14.61 o 
  -1   7   4      452.72      492.03     36.47 o 
   0   7   4      392.05      393.34     25.27 o 
   1   7   4      828.55      855.53     35.49 o 
   2   7   4        5.98        5.78      4.96 o 
   3   7   4      266.00      253.80     19.29 o 
   4   7   4      535.79      570.01     23.95 o 
   5   7   4        1.84       12.72     17.36 o 
   6   7   4       68.78       58.76     17.82 o 
   7   7   4       50.79       82.98     38.78 o 
   8   7   4      738.46      927.84     95.57 o 
   9   7   4      220.50      309.55     60.43 o 
  10   7   4       19.52       -4.87     24.83 o 
  11   7   4      188.89      143.92     44.73 o 
  12   7   4      221.42      299.95     63.82 o 
 -12   8   4        3.38      -10.10     20.79 o 
 -11   8   4        4.86       17.74     24.73 o 
 -10   8   4     1287.26     1389.90    125.98 o 
  -9   8   4      153.77      138.64     37.38 o 
  -8   8   4      641.37      656.06     80.64 o 
  -7   8   4        0.78      -17.97     24.75 o 
  -6   8   4       55.15       62.58     23.95 o 
  -5   8   4      173.29      146.47     23.46 o 
  -4   8   4       52.78       14.37     14.22 o 
  -3   8   4      655.08      633.72     46.57 o 
  -2   8   4       16.67        7.23      9.88 o 
  -1   8   4      413.74      411.48     35.78 o 
   0   8   4     1107.26     1050.83     55.48 o 
   1   8   4      475.66      471.66     36.74 o 
   2   8   4     1051.69     1118.60     41.84 o 
   3   8   4      107.12      124.81     17.12 o 
   4   8   4      108.20       90.22     17.83 o 
   5   8   4      555.74      556.91     71.51 o 
   6   8   4        0.51       -3.80     18.78 o 
   7   8   4       89.56      112.13     41.42 o 
   8   8   4      280.52      308.07     59.31 o 
   9   8   4       26.87     1122.32    124.07 o 
  10   8   4       55.53      154.45     48.94 o 
  11   8   4       85.37      158.18     50.35 o 
  12   8   4      295.53      421.63     78.28 o 
 -11   9   4       32.67       23.11     28.42 o 
 -10   9   4       63.83       90.50     34.21 o 
  -9   9   4      188.25      176.66     46.44 o 
  -8   9   4      112.71      129.16     39.03 o 
  -7   9   4      454.81      563.15     75.27 o 
  -6   9   4      716.13      629.30     77.21 o 
  -5   9   4        1.82       -1.48     12.42 o 
  -4   9   4       42.06       46.35     16.01 o 
  -3   9   4      592.29      568.58     46.42 o 
  -2   9   4      993.60      930.81     58.77 o 
  -1   9   4      630.34      579.30     56.05 o 
   0   9   4       64.49       38.85     17.12 o 
   1   9   4        0.70       13.44     27.04 o 
   2   9   4      111.90      108.55     18.35 o 
   3   9   4      188.57      188.89     43.72 o 
   4   9   4      407.85      377.84     61.20 o 
   5   9   4        0.62        3.17     17.35 o 
   6   9   4      123.21      167.47     47.14 o 
   7   9   4      223.01      204.35     50.46 o 
   8   9   4      226.61      254.84     57.01 o 
   9   9   4        2.26       91.84     43.81 o 
  10   9   4       27.64      150.91     50.23 o 
  11   9   4        6.82       -0.70     22.00 o 
 -10  10   4       36.50       64.62     35.77 o 
  -9  10   4       85.23      132.77     43.84 o 
  -8  10   4       25.30       23.03     23.37 o 
  -7  10   4      333.62      428.94     68.54 o 
  -6  10   4       90.02       49.56     29.30 o 
  -5  10   4      294.74      329.66     39.04 o 
  -4  10   4       25.75       32.64     15.92 o 
  -3  10   4      546.08      606.45     51.34 o 
  -2  10   4       72.25       63.91     27.33 o 
  -1  10   4       83.14      170.98     61.38 o 
   0  10   4      181.72      197.29     28.00 o 
   1  10   4       50.12       69.15     24.20 o 
   2  10   4        0.03       -6.79     16.64 o 
   3  10   4      589.23      577.93     77.16 o 
   4  10   4       55.84        3.60     15.79 o 
   5  10   4     1401.73     1438.76    124.67 o 
   6  10   4      247.78      219.60     48.56 o 
   7  10   4      602.58      646.63     88.71 o 
   8  10   4        6.06        3.25     23.21 o 
   9  10   4      130.10      127.28     38.83 o 
  -8  11   4       25.69       19.71     30.68 o 
  -7  11   4       19.44       23.35     27.28 o 
  -6  11   4      469.93      379.46     65.10 o 
  -5  11   4       15.48       35.42     25.72 o 
  -4  11   4       44.17       61.79     20.97 o 
  -3  11   4       41.66       20.49     21.30 o 
  -2  11   4      116.22      137.92     70.64 o 
  -1  11   4      320.92      403.33     53.97 o 
   0  11   4        9.51       19.58     23.09 o 
   1  11   4      525.33      502.90     72.66 o 
   2  11   4      442.66      506.91     76.31 o 
   3  11   4      126.20      168.16     43.48 o 
   4  11   4      153.77      155.10     44.35 o 
   5  11   4       50.27       77.19     30.66 o 
   6  11   4       41.02       12.00     16.79 o 
   7  11   4        7.84       -0.67     29.75 o 
   8  11   4        0.01      -34.01     34.01 o 
  -6  12   4      451.39      590.91     85.46 o 
  -5  12   4       32.16       23.47     20.07 o 
  -4  12   4       20.63       29.80     25.51 o 
  -3  12   4        0.13       62.09     41.96 o 
  -2  12   4        3.09       38.62     20.18 o 
  -1  12   4      240.28      229.31     51.12 o 
   0  12   4       33.83       39.22     29.41 o 
   1  12   4       38.05       34.72     25.52 o 
   2  12   4        0.26        0.93     16.95 o 
   3  12   4        9.23      -17.48     25.89 o 
   4  12   4       11.52       -6.13     23.69 o 
   5  12   4       46.85        1.73     19.58 o 
   6  12   4      174.90      140.04     47.45 o 
  -1  13   4      137.51      181.10     47.79 o 
   0  13   4       35.25       52.18     26.88 o 
   1  13   4      300.26      376.56     70.25 o 
   2  13   4      817.90      853.30    105.21 o 
   3  13   4      282.98      331.12     68.71 o 
 -15   0   5      138.61      158.67     42.85 o 
 -13   0   5      533.47      463.45     66.10 o 
 -11   0   5      126.77       90.73     28.06 o 
  -9   0   5      286.45      368.56     50.59 o 
  -7   0   5      554.69      619.11     61.36 o 
  -5   0   5     2912.48     3226.00     55.26 o 
  -3   0   5       81.60       60.83      8.27 o 
  -1   0   5     1360.79     1340.81     57.49 o 
   1   0   5      131.21      118.88      8.69 o 
   3   0   5        0.88       11.60      5.84 o 
   5   0   5     1439.91     1541.65     50.60 o 
   7   0   5      722.96      890.94    114.00 o 
   9   0   5      923.39      854.02     38.90 o 
  11   0   5       21.79       21.54      9.28 o 
  13   0   5       40.06       52.12     24.22 o 
 -15   1   5       39.11       28.45     16.78 o 
 -14   1   5       19.67       32.55     24.92 o 
 -13   1   5      186.16      158.60     27.57 o 
 -12   1   5        0.08       -7.15     17.10 o 
 -11   1   5        2.27       -6.93     11.36 o 
 -10   1   5      116.57      125.16     22.29 o 
  -9   1   5       89.84      109.35     20.75 o 
  -8   1   5        4.39        0.94      7.18 o 
  -7   1   5      677.56      661.46     43.85 o 
  -6   1   5        0.17        9.73     14.50 o 
  -5   1   5      555.08      742.56     30.41 o 
  -4   1   5      136.01      145.55      9.70 o 
  -3   1   5    14512.09    14533.12    103.06 o 
  -2   1   5     2375.41     2260.04     50.58 o 
  -1   1   5      222.05      227.55    108.25 o 
   0   1   5      838.77      780.77     22.92 o 
   1   1   5      339.05      391.78     15.15 o 
   2   1   5     3113.64     3076.69     37.84 o 
   3   1   5      957.48      900.22     19.28 o 
   4   1   5     2490.61     2313.76     34.31 o 
   5   1   5      159.77      142.19      9.17 o 
   6   1   5       28.70       24.44      5.49 o 
   7   1   5      856.44      931.20     67.14 o 
   8   1   5        2.56        0.75      4.54 o 
   9   1   5      650.76      681.00     24.49 o 
  10   1   5      121.85      143.73     13.21 o 
  11   1   5      168.76      157.47     20.92 o 
  12   1   5      785.51      766.82     47.39 o 
  13   1   5       44.93       76.88     21.36 o 
  14   1   5        7.66       24.47     20.73 o 
 -15   2   5      506.57      505.57     78.77 o 
 -14   2   5      337.84      338.10     33.33 o 
 -13   2   5       61.94       50.91     13.12 o 
 -12   2   5        0.19       -3.07     11.12 o 
 -11   2   5     1211.09     1137.99    109.96 o 
 -10   2   5      123.11      179.32     42.72 o 
  -9   2   5      505.02      536.58     51.43 o 
  -8   2   5        0.05        1.47      8.91 o 
  -7   2   5        0.49        4.18     12.01 o 
  -6   2   5     2551.17     2725.70    123.62 o 
  -5   2   5      462.01      439.54     17.25 o 
  -4   2   5        0.48        6.76      2.55 o 
  -3   2   5      898.32      986.44     33.83 o 
  -2   2   5      280.00      268.42     18.29 o 
  -1   2   5     4394.53     4152.94     73.96 o 
   0   2   5     1051.26     1103.14     25.87 o 
   1   2   5     3112.64     3106.78     49.73 o 
   2   2   5       61.32       58.95      8.15 o 
   3   2   5     1151.48     1161.91     42.56 o 
   4   2   5     1062.21     1226.95     22.59 o 
   5   2   5      114.01       95.46      6.91 o 
   6   2   5      132.37      167.84      9.63 o 
   7   2   5       10.98       11.06     11.06 o 
   8   2   5       46.98       67.11      9.63 o 
   9   2   5      288.85      258.80     22.83 o 
  10   2   5      109.53      105.53     15.50 o 
  11   2   5      279.82      273.99     33.32 o 
  12   2   5       42.66       57.67     13.98 o 
  13   2   5      631.92      661.69     48.29 o 
  14   2   5       28.50       21.62     11.58 o 
 -14   3   5       20.91       19.52     22.51 o 
 -13   3   5       63.79       68.78     14.72 o 
 -12   3   5      339.87      386.95     37.65 o 
 -11   3   5       14.70       24.99     10.96 o 
 -10   3   5      214.39      205.39     25.01 o 
  -9   3   5      125.49      125.64     15.55 o 
  -8   3   5      522.08      508.44     36.60 o 
  -7   3   5      108.86      102.60     11.19 o 
  -6   3   5     1744.51     1722.73     39.33 o 
  -5   3   5     1813.43     2081.63     34.21 o 
  -4   3   5     5428.17     6069.87     67.62 o 
  -3   3   5      400.64      418.47     28.69 o 
  -2   3   5     1319.90     1399.90     41.67 o 
  -1   3   5       10.85        9.54      3.71 o 
   0   3   5      428.96      522.53     27.90 o 
   1   3   5      886.00      859.53     33.15 o 
   2   3   5     4092.43     4010.17    139.85 o 
   3   3   5      330.07      345.06     39.74 o 
   4   3   5     2234.46     2044.63     98.15 o 
   5   3   5       26.04       26.49     16.78 o 
   6   3   5       30.66       67.94     25.89 o 
   7   3   5      391.26      349.81     34.73 o 
   8   3   5      290.48      285.40     24.22 o 
   9   3   5      706.36      764.82     40.67 o 
  10   3   5      569.27      589.13     37.12 o 
  11   3   5        1.40        3.17      8.08 o 
  12   3   5      186.85      192.83     31.53 o 
  13   3   5        0.80       -7.78      7.78 o 
  14   3   5        1.82        8.99      8.72 o 
 -14   4   5      547.55      569.19     86.13 o 
 -13   4   5       67.40       59.25     18.88 o 
 -12   4   5      776.90      826.45     62.60 o 
 -11   4   5      179.02      154.59     22.30 o 
 -10   4   5       11.38       11.30      7.41 o 
  -9   4   5      125.56      118.84     18.43 o 
  -8   4   5       58.75       55.34     11.83 o 
  -7   4   5      937.78      956.10     44.80 o 
  -6   4   5     1959.40     2112.26    134.19 o 
  -5   4   5       87.53      114.92     10.65 o 
  -4   4   5     1704.91     1700.94     63.89 o 
  -3   4   5      867.36      915.97     57.62 o 
  -2   4   5     1749.34     1807.80     50.18 o 
  -1   4   5        0.76       11.71      5.42 o 
   0   4   5       31.33       61.15      8.45 o 
   1   4   5      264.80      292.16     21.06 o 
   2   4   5     2002.16     2098.03     46.67 o 
   3   4   5     1145.65     1245.36     79.82 o 
   4   4   5      178.76      208.24     34.89 o 
   5   4   5       15.29       22.62     16.34 o 
   6   4   5      201.49      284.99     46.02 o 
   7   4   5        7.50       21.47     22.90 o 
   8   4   5      105.69      149.13     37.74 o 
   9   4   5      410.98      392.25     36.10 o 
  10   4   5       17.14       43.02     14.82 o 
  11   4   5        0.76       -4.71     17.83 o 
  12   4   5      198.96      199.36     47.79 o 
  13   4   5       19.18       58.07     29.40 o 
  14   4   5       52.29       57.64     33.68 o 
 -14   5   5       20.25       91.87     40.85 o 
 -13   5   5       91.91      173.33     49.28 o 
 -12   5   5       85.78       85.51     21.92 o 
 -11   5   5      435.36      464.51     45.98 o 
 -10   5   5        0.10       -5.16     20.72 o 
  -9   5   5      119.05       95.58     30.08 o 
  -8   5   5      143.97      143.87     35.62 o 
  -7   5   5      387.30      326.00     48.84 o 
  -6   5   5      447.93      457.34     54.19 o 
  -5   5   5      339.21      289.03     18.10 o 
  -4   5   5       79.67       86.87     15.30 o 
  -3   5   5     1253.50     1334.05     47.14 o 
  -2   5   5       65.37       74.24     11.71 o 
  -1   5   5      412.92      490.91     26.28 o 
   0   5   5       40.07       38.70      7.82 o 
   1   5   5       35.07       23.45      6.50 o 
   2   5   5      905.22      963.43     72.49 o 
   3   5   5      517.27      485.84     19.98 o 
   4   5   5       21.24       21.47     14.43 o 
   5   5   5        9.77       17.19     16.80 o 
   6   5   5      138.64      119.30     32.90 o 
   7   5   5     1732.47     1696.95    114.40 o 
   8   5   5       33.63       18.81     26.27 o 
   9   5   5      279.37      380.08     60.40 o 
  10   5   5     1248.31     1138.87     65.55 o 
  11   5   5       34.94       46.17     35.57 o 
  12   5   5      163.32      246.81     55.53 o 
  13   5   5       30.67       94.27     37.22 o 
 -13   6   5       33.82      130.27     46.02 o 
 -12   6   5      296.36      345.19     64.83 o 
 -11   6   5      168.65      189.54     31.16 o 
 -10   6   5      413.61      448.33     71.23 o 
  -9   6   5       28.86       49.81     26.33 o 
  -8   6   5       78.63       65.30     29.69 o 
  -7   6   5      147.56      202.45     42.16 o 
  -6   6   5       68.64       60.29     20.79 o 
  -5   6   5        0.10       13.01     16.58 o 
  -4   6   5      882.59      929.89     64.32 o 
  -3   6   5       50.41       49.16      7.46 o 
  -2   6   5      133.56      161.46     17.07 o 
  -1   6   5     2296.90     2499.66     62.87 o 
   0   6   5        0.78        3.99      5.33 o 
   1   6   5       10.18       -1.14      5.83 o 
   2   6   5     1283.72     1335.77     32.27 o 
   3   6   5     1213.35     1137.75     32.49 o 
   4   6   5      134.56      124.09     30.74 o 
   5   6   5      615.85      699.43     74.05 o 
   6   6   5      162.90      146.32     39.82 o 
   7   6   5       49.61       46.45     29.34 o 
   8   6   5     1944.51     1973.83    132.04 o 
   9   6   5     1304.36     1321.02    113.23 o 
  10   6   5      178.23      185.36     46.50 o 
  11   6   5       15.75      116.49     46.33 o 
  12   6   5      192.44      249.78     54.81 o 
  13   6   5       51.19      128.50     45.53 o 
 -12   7   5       60.98      102.55     37.04 o 
 -11   7   5       57.33       36.30     23.23 o 
 -10   7   5       46.33       63.60     33.38 o 
  -9   7   5        2.43       66.55     33.75 o 
  -8   7   5      512.27      570.66     74.53 o 
  -7   7   5       44.19      110.37     35.85 o 
  -6   7   5       21.12       53.54     31.28 o 
  -5   7   5      536.14      537.37     44.96 o 
  -4   7   5      197.02      229.97     28.24 o 
  -3   7   5     1280.39     1273.93     63.93 o 
  -2   7   5        3.42        6.80      8.84 o 
  -1   7   5     1295.27     1330.43     48.79 o 
   0   7   5        1.53        3.33      5.52 o 
   1   7   5      243.73      256.82     20.04 o 
   2   7   5       64.42       71.60     11.75 o 
   3   7   5      390.84      446.55     23.53 o 
   4   7   5      475.55      501.20     36.39 o 
   5   7   5      363.71      350.88     29.94 o 
   6   7   5       21.50       18.86     18.95 o 
   7   7   5       96.27      142.71     39.82 o 
   8   7   5      144.74      122.56     40.60 o 
   9   7   5      285.19      286.61     55.63 o 
  10   7   5       61.48      130.39     46.09 o 
  11   7   5       61.73      123.87     46.96 o 
  12   7   5      130.82      282.82     63.69 o 
 -12   8   5      123.06      139.04     47.76 o 
 -11   8   5      129.50      232.63     55.48 o 
 -10   8   5      115.15       47.35     26.80 o 
  -9   8   5       75.25        6.48     22.90 o 
  -8   8   5       55.99      691.17    101.85 o 
  -7   8   5      182.00      203.31     44.79 o 
  -6   8   5       78.91       57.76     25.59 o 
  -5   8   5     1245.29     1173.68     87.35 o 
  -4   8   5     1672.96     1475.39     74.20 o 
  -3   8   5       57.16       36.85     13.39 o 
  -2   8   5      450.97      498.83     41.05 o 
  -1   8   5      493.27      501.20     39.41 o 
   0   8   5       83.47      109.66     14.81 o 
   1   8   5     1739.76     1736.93     58.19 o 
   2   8   5       71.36       87.00     19.73 o 
   3   8   5      830.20      804.53     47.87 o 
   4   8   5      531.98      520.35     37.99 o 
   5   8   5      224.14      217.14     24.78 o 
   6   8   5      276.25      259.65     53.72 o 
   7   8   5      182.39      300.24     57.76 o 
   8   8   5       30.29       34.57     22.75 o 
   9   8   5       51.21      118.91     41.74 o 
  10   8   5        1.49       65.28     38.18 o 
  11   8   5       45.73       68.42     35.96 o 
 -11   9   5        3.41       48.57     30.95 o 
 -10   9   5      244.84      257.28     58.78 o 
  -9   9   5       54.98       82.69     35.96 o 
  -8   9   5        3.94       -3.49     18.73 o 
  -7   9   5      805.47      787.80     88.64 o 
  -6   9   5      194.12      188.99     44.10 o 
  -5   9   5       21.46       43.60     15.61 o 
  -4   9   5       12.04        6.33      9.58 o 
  -3   9   5       42.20       56.28     18.18 o 
  -2   9   5      427.57      408.48     38.57 o 
  -1   9   5       64.61      111.78     21.55 o 
   0   9   5      153.26      172.66     25.30 o 
   1   9   5       77.44       72.80     18.04 o 
   2   9   5        8.42       -3.86     14.99 o 
   3   9   5     1322.00     1259.61     62.45 o 
   4   9   5     1707.91     1522.41    122.46 o 
   5   9   5      610.79      589.74     77.35 o 
   6   9   5       43.44       34.53     24.95 o 
   7   9   5      204.86      226.75     52.63 o 
   8   9   5        6.66       13.55     24.30 o 
   9   9   5       58.58       99.30     41.34 o 
  10   9   5      261.76      334.48     68.17 o 
  -9  10   5      385.93      394.84     71.07 o 
  -8  10   5       19.89       23.03     17.24 o 
  -7  10   5      590.03      521.84     76.51 o 
  -6  10   5      324.68      335.28     57.37 o 
  -5  10   5      554.61      557.67     50.46 o 
  -4  10   5      304.88      335.12     39.03 o 
  -3  10   5       29.98       22.60     14.56 o 
  -2  10   5      257.24      252.78     32.93 o 
  -1  10   5       20.26       39.44     15.74 o 
   0  10   5      170.42      180.68     27.38 o 
   1  10   5        3.53       -1.10     16.98 o 
   2  10   5      182.66      184.18     44.74 o 
   3  10   5      117.20      130.02     39.40 o 
   4  10   5      617.10      585.07     80.83 o 
   5  10   5      145.07       49.74     24.31 o 
   6  10   5       24.74       10.01     22.26 o 
   7  10   5       26.34       18.67     23.88 o 
   8  10   5       14.22       56.49     32.10 o 
   9  10   5       30.31       31.95     26.26 o 
  -8  11   5     1078.44     1084.48    115.35 o 
  -7  11   5       25.81       59.88     30.40 o 
  -6  11   5      256.21      297.21     58.04 o 
  -5  11   5       35.81       28.37     14.69 o 
  -4  11   5       29.51       68.92     64.79 o 
  -3  11   5        0.49      -11.16     12.69 o 
  -2  11   5        0.16       10.19     20.78 o 
  -1  11   5       79.54      109.90     25.11 o 
   0  11   5      335.79      354.27     64.50 o 
   1  11   5      596.79      630.86     85.14 o 
   2  11   5     1008.62     1049.72    109.13 o 
   3  11   5      112.63      145.51     43.21 o 
   4  11   5        0.22       -5.68     22.54 o 
   5  11   5        5.02      -18.49     21.07 o 
   6  11   5       28.79       -3.83     18.74 o 
   7  11   5        0.29      -25.90     29.41 o 
   8  11   5        0.49       19.35     20.71 o 
  -6  12   5       21.56       52.45     28.26 o 
  -5  12   5       39.46      111.11     38.67 o 
  -4  12   5       64.40      139.68     40.24 o 
  -3  12   5       11.02       57.84     21.97 o 
  -2  12   5       61.60       67.58     30.50 o 
  -1  12   5        2.40       47.16     29.52 o 
   0  12   5      196.09      195.63     49.66 o 
   1  12   5      163.82      169.35     45.51 o 
   2  12   5        5.37       49.58     32.33 o 
   3  12   5      423.02      336.15     66.09 o 
   4  12   5       44.97       54.63     35.78 o 
   5  12   5       59.65       91.27     36.40 o 
   6  12   5       43.04      -10.89     22.46 o 
  -2  13   5       26.35       -9.93     24.31 o 
  -1  13   5       98.81      103.77     38.99 o 
   0  13   5        0.09       34.88     26.74 o 
   1  13   5       19.69       31.84     26.04 o 
   2  13   5        3.09        4.64     20.11 o 
 -14   0   6      305.39      326.57     60.35 o 
 -12   0   6        9.09       31.65     22.34 o 
 -10   0   6     1021.73     1017.54     91.24 o 
  -8   0   6     1824.63     1952.35    115.84 o 
  -6   0   6      132.14      120.36     10.83 o 
  -4   0   6     1303.59     1439.32     43.61 o 
  -2   0   6     4530.17     4357.64    110.79 o 
   0   0   6     1402.46     1298.81     64.91 o 
   2   0   6        1.05       37.94     27.85 o 
   4   0   6      843.49      735.00     35.84 o 
   6   0   6       80.37      222.70     64.29 o 
   8   0   6      422.23      429.35     35.01 o 
  10   0   6      145.76      198.67     20.98 o 
  12   0   6      152.76      148.61     39.04 o 
  14   0   6      127.65      167.31     43.53 o 
 -15   1   6       81.42       54.85     18.95 o 
 -14   1   6      170.55      121.04     25.60 o 
 -13   1   6      110.23       86.73     22.48 o 
 -12   1   6      897.28      847.73     64.47 o 
 -11   1   6      474.62      520.69     48.08 o 
 -10   1   6      264.15      180.47     28.53 o 
  -9   1   6       49.03       51.34     18.35 o 
  -8   1   6        1.89        0.28      2.98 o 
  -7   1   6        2.09       11.87     11.96 o 
  -6   1   6     1287.06     1247.77     41.37 o 
  -5   1   6      159.48      142.10     10.55 o 
  -4   1   6       88.92       50.35      6.60 o 
  -3   1   6        0.05       -3.85      5.80 o 
  -2   1   6     1938.07     1904.08     72.65 o 
  -1   1   6       84.71       64.92     12.25 o 
   0   1   6       60.90       27.77      5.12 o 
   1   1   6      285.07      281.27     13.93 o 
   2   1   6     4138.49     4145.32     45.13 o 
   3   1   6        0.82       -0.76      2.19 o 
   4   1   6      509.88      481.40     15.85 o 
   5   1   6     1202.61     1380.08     42.10 o 
   6   1   6     1055.91      949.95     27.89 o 
   7   1   6       12.97       15.18      3.88 o 
   8   1   6      285.79      311.32     17.74 o 
   9   1   6       70.74       82.20     12.16 o 
  10   1   6        0.22        5.20      5.18 o 
  11   1   6      511.46      462.18     29.36 o 
  12   1   6       36.61       45.18     15.09 o 
  13   1   6      171.82      194.23     35.57 o 
  14   1   6      310.71      295.74     42.03 o 
 -14   2   6       13.76        8.36     12.03 o 
 -13   2   6       29.10       47.32     12.69 o 
 -12   2   6       80.12       76.57     19.19 o 
 -11   2   6        0.04        5.70     23.83 o 
 -10   2   6        1.78       -3.07     18.53 o 
  -9   2   6      101.53      150.39     24.02 o 
  -8   2   6      259.71      235.10     42.10 o 
  -7   2   6      516.83      550.07     60.56 o 
  -6   2   6     4685.05     4664.44     78.62 o 
  -5   2   6     3041.55     3138.38     49.78 o 
  -4   2   6     2284.08     2568.14     74.63 o 
  -3   2   6     1221.33     1126.07     35.49 o 
  -2   2   6      107.19      169.33     54.51 o 
  -1   2   6       15.74       10.25      8.78 o 
   0   2   6      516.32      599.04     33.38 o 
   1   2   6      202.33      162.90     10.91 o 
   2   2   6     1804.51     1716.28     34.92 o 
   3   2   6     1855.68     1952.55     37.04 o 
   4   2   6      438.04      478.98     16.24 o 
   5   2   6      473.86      479.91     15.65 o 
   6   2   6        9.06       13.35      3.22 o 
   7   2   6       32.72       40.91      6.66 o 
   8   2   6      472.55      469.71     22.99 o 
   9   2   6      139.95      179.90     32.91 o 
  10   2   6      803.88      772.19     37.41 o 
  11   2   6      297.84      301.89     29.97 o 
  12   2   6        0.20       -3.86      6.83 o 
  13   2   6       78.74       77.51     21.73 o 
  14   2   6      281.80      330.48     49.05 o 
 -14   3   6      133.89      123.93     27.53 o 
 -13   3   6       19.95       14.44      9.66 o 
 -12   3   6       41.01       38.47     11.72 o 
 -11   3   6      719.47      654.88     40.96 o 
 -10   3   6      155.06      132.08     22.47 o 
  -9   3   6      266.23      327.23     30.16 o 
  -8   3   6      143.16      125.01     38.25 o 
  -7   3   6     1478.26     1403.76     53.76 o 
  -6   3   6      301.23      358.63     15.65 o 
  -5   3   6     2477.84     2694.79     42.42 o 
  -4   3   6      415.59      446.79     19.37 o 
  -3   3   6       67.36       96.28     23.86 o 
  -2   3   6      455.48      449.54     25.06 o 
  -1   3   6     8688.63     8996.32    131.81 o 
   0   3   6     1728.96     1778.94     36.60 o 
   1   3   6      353.45      364.19     23.19 o 
   2   3   6       16.72       15.76      4.64 o 
   3   3   6      662.16      649.03     18.20 o 
   4   3   6      522.31      524.04     52.95 o 
   5   3   6     1645.32     1582.32     91.68 o 
   6   3   6      807.84      854.45     70.54 o 
   7   3   6      836.88      844.41     50.05 o 
   8   3   6       36.77       28.17     21.53 o 
   9   3   6       30.70       69.06     19.96 o 
  10   3   6        1.91       17.54      9.19 o 
  11   3   6      392.12      490.71     53.21 o 
  12   3   6       49.18       69.11     34.12 o 
  13   3   6      430.17      522.55     44.02 o 
  14   3   6       17.29       12.98      8.28 o 
 -14   4   6      719.24      708.64     96.46 o 
 -13   4   6       64.88      110.12     25.21 o 
 -12   4   6        6.24       -4.74     11.23 o 
 -11   4   6      173.37      177.98     29.49 o 
 -10   4   6     1023.47     1071.35     49.14 o 
  -9   4   6       25.85       20.96      8.26 o 
  -8   4   6       50.51       38.81     19.59 o 
  -7   4   6        1.31        5.77      3.74 o 
  -6   4   6       17.97        8.89      5.19 o 
  -5   4   6      546.92      498.44     23.10 o 
  -4   4   6        6.64        9.26      8.66 o 
  -3   4   6     4563.13     4348.23     84.57 o 
  -2   4   6      351.17      439.80     26.05 o 
  -1   4   6     2453.10     2360.41     57.23 o 
   0   4   6      562.97      612.87     33.94 o 
   1   4   6       86.55       53.66      8.77 o 
   2   4   6      347.99      377.72     21.62 o 
   3   4   6      566.26      554.12     15.28 o 
   4   4   6        6.98       11.98     15.49 o 
   5   4   6      773.94      711.28     66.31 o 
   6   4   6       92.84      140.55     31.56 o 
   7   4   6     3811.72     3819.86    162.78 o 
   8   4   6       64.23      117.68     32.54 o 
   9   4   6     3166.46     3030.62    103.36 o 
  10   4   6      196.41      210.03     28.87 o 
  11   4   6       55.29      138.35     41.64 o 
  12   4   6        0.02       41.83     27.60 o 
  13   4   6       24.97       51.47     31.23 o 
  14   4   6        9.19       17.73     20.39 o 
 -13   5   6       30.89       45.72     30.08 o 
 -12   5   6       41.72       58.78     18.81 o 
 -11   5   6      347.62      364.47     42.30 o 
 -10   5   6       15.75        2.72     17.33 o 
  -9   5   6     1040.83      955.10     94.69 o 
  -8   5   6      318.22      350.63     53.88 o 
  -7   5   6       15.95       -0.56     11.29 o 
  -6   5   6        5.40       25.00     17.03 o 
  -5   5   6      148.73      148.28     12.87 o 
  -4   5   6      385.76      373.73     26.94 o 
  -3   5   6      426.80      446.39     28.23 o 
  -2   5   6     1142.17     1153.20     43.80 o 
  -1   5   6      375.66      371.36     25.02 o 
   0   5   6     1688.09     1697.84     48.52 o 
   1   5   6      142.70      118.51     18.43 o 
   2   5   6     1757.46     1833.81     63.58 o 
   3   5   6      175.28      152.76     35.35 o 
   4   5   6      307.54      319.15     46.94 o 
   5   5   6       66.91       85.94     26.74 o 
   6   5   6      637.12      763.50     77.66 o 
   7   5   6       47.28       41.45     24.05 o 
   8   5   6      388.57      471.27     64.43 o 
   9   5   6      632.06      734.56     80.97 o 
  10   5   6        3.99        8.40     21.50 o 
  11   5   6       74.45       97.73     36.58 o 
  12   5   6      126.91      137.87     43.54 o 
  13   5   6      291.49      320.38     62.24 o 
 -13   6   6      404.20      624.37     90.32 o 
 -12   6   6        6.59       10.37     24.38 o 
 -11   6   6       44.29       58.76     27.15 o 
 -10   6   6      130.35      187.63     45.57 o 
  -9   6   6      892.04     1001.64     98.26 o 
  -8   6   6      300.79      300.01     52.60 o 
  -7   6   6       64.54       26.06     19.39 o 
  -6   6   6       95.30      164.54     35.74 o 
  -5   6   6      540.46      517.36     59.78 o 
  -4   6   6      421.99      407.19     39.09 o 
  -3   6   6      298.67      264.59     22.99 o 
  -2   6   6       25.72       18.84      8.44 o 
  -1   6   6     1134.22     1189.19     45.12 o 
   0   6   6       43.88       90.96     13.15 o 
   1   6   6      244.90      216.21     20.70 o 
   2   6   6       70.28       59.80      8.52 o 
   3   6   6      262.48      282.47     18.75 o 
   4   6   6      485.21      440.99     58.24 o 
   5   6   6      137.17      151.30     37.43 o 
   6   6   6        9.78       40.70     28.93 o 
   7   6   6        0.20      -14.95     14.95 o 
   8   6   6        0.07      -13.30     21.56 o 
   9   6   6        0.06       44.42     29.11 o 
  10   6   6      120.01       81.39     34.45 o 
  11   6   6      409.21      499.06     76.38 o 
  12   6   6       21.62       89.84     41.06 o 
  13   6   6       58.31      110.80     43.51 o 
 -12   7   6       26.69       45.23     31.90 o 
 -11   7   6       38.05       94.67     40.81 o 
 -10   7   6       25.31      151.93     71.46 o 
  -9   7   6       44.07      106.46     34.92 o 
  -8   7   6      105.68      123.66     35.02 o 
  -7   7   6       14.94       12.37     20.03 o 
  -6   7   6      710.05      822.11     82.66 o 
  -5   7   6      255.98      290.84     34.41 o 
  -4   7   6      673.06      625.44     47.63 o 
  -3   7   6       18.98       42.99     16.66 o 
  -2   7   6      217.40      207.88     21.00 o 
  -1   7   6       10.25        0.27      8.24 o 
   0   7   6      598.54      623.59     33.37 o 
   1   7   6      313.22      296.73     21.69 o 
   2   7   6      232.05      272.21     19.76 o 
   3   7   6     1881.51     1978.44     81.19 o 
   4   7   6        0.25       -6.29     17.07 o 
   5   7   6      172.01      197.16     44.45 o 
   6   7   6      252.01      205.84     44.55 o 
   7   7   6       47.32       67.98     27.98 o 
   8   7   6      526.61      547.75     75.54 o 
   9   7   6       77.48       48.20     33.13 o 
  10   7   6       88.75       67.12     32.67 o 
  11   7   6      282.58      349.50     70.23 o 
  12   7   6       31.39       27.64     26.70 o 
 -11   8   6       86.95       46.61     26.84 o 
 -10   8   6      688.66      648.23     87.68 o 
  -9   8   6      138.02      151.65     43.06 o 
  -8   8   6      521.24      541.46     74.74 o 
  -7   8   6      529.79      481.49     69.06 o 
  -6   8   6      717.62      725.52     81.56 o 
  -5   8   6      336.90      277.63     46.58 o 
  -4   8   6       33.85       27.16     13.52 o 
  -3   8   6      408.72      466.87     42.34 o 
  -2   8   6       42.77       50.49     20.45 o 
  -1   8   6      422.76      461.50     30.88 o 
   0   8   6       99.03       89.43     17.75 o 
   1   8   6      254.94      271.10     22.19 o 
   2   8   6     1666.76     1660.48     94.03 o 
   3   8   6        4.34        1.98      7.03 o 
   4   8   6      546.99      514.94     56.81 o 
   5   8   6      327.07      323.37     31.76 o 
   6   8   6       42.89        3.47     16.82 o 
   7   8   6      460.89      483.02     72.83 o 
   8   8   6        9.85       16.10     22.98 o 
   9   8   6       78.24       26.39     23.41 o 
  10   8   6       56.45       36.13     24.83 o 
  11   8   6       40.93       44.96     25.10 o 
 -10   9   6      300.92      250.69     55.23 o 
  -9   9   6       17.16       37.35     24.33 o 
  -8   9   6      204.51      162.14     41.68 o 
  -7   9   6      348.42      399.79     63.97 o 
  -6   9   6        5.70      383.46     67.13 o 
  -5   9   6        6.75        1.66     19.04 o 
  -4   9   6       90.49      142.31     32.17 o 
  -3   9   6      324.94      334.83     37.49 o 
  -2   9   6      717.86      805.24    103.03 o 
  -1   9   6      319.20      327.88     35.03 o 
   0   9   6       71.18      112.56     21.39 o 
   1   9   6      915.09      912.11     57.08 o 
   2   9   6     1016.44      892.65     55.46 o 
   3   9   6     1311.44     1261.88     65.68 o 
   4   9   6      108.31      116.68     19.62 o 
   5   9   6      121.06       55.56     27.46 o 
   6   9   6       20.69       14.50     20.38 o 
   7   9   6       67.14       40.28     24.35 o 
   8   9   6       49.28       50.22     24.75 o 
   9   9   6        5.85      -12.95     18.50 o 
  10   9   6       75.39       60.15     33.02 o 
  -9  10   6       33.87       72.61     34.98 o 
  -8  10   6      215.26      193.04     50.48 o 
  -7  10   6       89.19       50.96     23.12 o 
  -6  10   6      255.71      255.59     54.23 o 
  -5  10   6      107.74      173.07    119.92 o 
  -4  10   6        3.79       -0.96     10.50 o 
  -3  10   6      324.57      356.44     40.09 o 
  -2  10   6        3.42        1.86     34.12 o 
  -1  10   6       45.97       56.42     15.74 o 
   0  10   6      159.78      157.78     42.83 o 
   1  10   6      322.53      291.53     56.83 o 
   2  10   6      159.02      160.03     47.50 o 
   3  10   6        2.36        3.54     17.29 o 
   4  10   6       95.92       58.05     22.95 o 
   5  10   6      257.59      216.16     51.57 o 
   6  10   6        0.01        3.44     20.24 o 
   7  10   6      468.73      428.10     73.50 o 
   8  10   6       25.99       37.48     20.26 o 
   9  10   6      151.96      329.01     71.97 o 
  -8  11   6        5.08        0.13     20.38 o 
  -7  11   6       95.83      116.64     38.69 o 
  -6  11   6        4.63       33.57     22.06 o 
  -5  11   6      160.47      152.81     29.63 o 
  -4  11   6        6.64      -12.14     12.14 o 
  -3  11   6       12.92       50.42     42.04 o 
  -2  11   6       26.11       29.58     18.95 o 
  -1  11   6      189.46      215.91     51.18 o 
   0  11   6       23.28       35.72     24.86 o 
   1  11   6      285.51      363.60     66.39 o 
   2  11   6      498.12      490.59     75.44 o 
   3  11   6     1533.52     1427.79    131.62 o 
   4  11   6      482.73      397.85     73.79 o 
   5  11   6       28.52       48.16     34.68 o 
   6  11   6       42.11       44.29     20.58 o 
   7  11   6        1.47       33.06     35.31 o 
  -5  12   6      725.28      580.11     80.61 o 
  -4  12   6       11.21       24.02     17.66 o 
  -3  12   6        4.91       27.38     25.12 o 
  -2  12   6       72.82       78.19     35.20 o 
  -1  12   6        9.01       21.82     23.55 o 
   0  12   6       50.17       30.48     25.11 o 
   1  12   6      160.79      143.79     42.67 o 
   2  12   6       85.07       45.64     23.58 o 
   3  12   6        7.45       17.15     26.01 o 
   4  12   6      687.68      640.97     94.13 o 
   5  12   6      292.75      256.56     62.83 o 
 -13   0   7        3.61       33.37     20.09 o 
 -11   0   7     1709.27     1777.84    130.19 o 
  -9   0   7       26.22       48.16     21.24 o 
  -7   0   7      539.01      526.58     27.25 o 
  -5   0   7     2965.16     3068.42     68.41 o 
  -3   0   7       82.65      136.08     20.91 o 
  -1   0   7      258.62      257.75     30.61 o 
   1   0   7    15908.27    16064.23    174.31 o 
   3   0   7       76.69       51.31     10.63 o 
   5   0   7      199.69      228.29     23.23 o 
   7   0   7      617.32      799.45     57.00 o 
   9   0   7     1035.25      940.46     43.31 o 
  11   0   7       67.23       86.24     19.14 o 
  13   0   7       16.16       14.23     22.16 o 
 -14   1   7        4.71       -5.97     11.14 o 
 -13   1   7      229.47      249.61     36.48 o 
 -12   1   7       28.49       14.29     20.92 o 
 -11   1   7      581.38      582.21     53.66 o 
 -10   1   7      848.79      718.35     70.58 o 
  -9   1   7      284.48      314.46     36.63 o 
  -8   1   7       39.58       33.44      8.28 o 
  -7   1   7      331.86      339.64     20.11 o 
  -6   1   7       54.82       58.82      7.47 o 
  -5   1   7       31.89       31.79      5.82 o 
  -4   1   7       10.53        5.44      4.46 o 
  -3   1   7      335.45      313.79     30.45 o 
  -2   1   7      155.43      153.29     20.89 o 
  -1   1   7      504.05      530.75     42.43 o 
   0   1   7      805.82      873.47     29.33 o 
   1   1   7      573.97      661.36     29.95 o 
   2   1   7     3016.80     3240.96     86.61 o 
   3   1   7      262.77      261.31     13.93 o 
   4   1   7     3547.05     3619.05     59.96 o 
   5   1   7       86.54       97.78     11.34 o 
   6   1   7      844.87      857.43     27.91 o 
   7   1   7       36.32       29.29      4.80 o 
   8   1   7      356.41      362.06     18.25 o 
   9   1   7     2642.28     2611.52     50.64 o 
  10   1   7      166.94      183.55     16.02 o 
  11   1   7       19.24       37.51      9.30 o 
  12   1   7       55.00       54.46     17.54 o 
  13   1   7      103.39       94.24     22.70 o 
  14   1   7       71.74       41.70     19.07 o 
 -14   2   7       89.86       81.76     21.54 o 
 -13   2   7      121.06      112.38     25.58 o 
 -12   2   7      934.04      996.76     71.47 o 
 -11   2   7       16.46       28.27     12.59 o 
 -10   2   7      167.15      184.42     29.97 o 
  -9   2   7      140.35      177.32     30.06 o 
  -8   2   7      374.72      434.94     58.06 o 
  -7   2   7      312.32      306.30     27.32 o 
  -6   2   7     2035.44     2065.29     55.00 o 
  -5   2   7     2603.50     2696.47     61.04 o 
  -4   2   7     5207.05     5414.15     82.77 o 
  -3   2   7     1880.19     1933.12     49.50 o 
  -2   2   7       62.56       86.07      8.41 o 
  -1   2   7     1263.54     1252.52     29.17 o 
   0   2   7      236.10      251.40     24.90 o 
   1   2   7       29.88       38.74     12.18 o 
   2   2   7     1945.09     1985.10     40.25 o 
   3   2   7     8396.14     8521.69     84.14 o 
   4   2   7        8.49       21.38      7.69 o 
   5   2   7       92.14      106.28     12.68 o 
   6   2   7       28.82       29.67      4.35 o 
   7   2   7       38.06       48.58      8.40 o 
   8   2   7      163.10      155.26     12.98 o 
   9   2   7      342.06      332.88     24.38 o 
  10   2   7       43.50       52.35     10.72 o 
  11   2   7        0.37        1.72      6.22 o 
  12   2   7        1.27        0.53      8.80 o 
  13   2   7       11.23       15.65      9.36 o 
  14   2   7       53.54       51.59     18.24 o 
 -14   3   7      268.82      326.87     44.86 o 
 -13   3   7      175.80      148.05     28.68 o 
 -12   3   7        2.27       -3.03     11.48 o 
 -11   3   7        1.75       -0.66     10.76 o 
 -10   3   7      132.22      148.25     18.37 o 
  -9   3   7        3.71       -1.53     17.91 o 
  -8   3   7        1.58        4.92      7.09 o 
  -7   3   7      278.87      287.93     18.27 o 
  -6   3   7     2386.28     2411.45     44.79 o 
  -5   3   7      830.87      865.33     24.25 o 
  -4   3   7      416.97      491.30     35.50 o 
  -3   3   7      172.06      222.88     23.00 o 
  -2   3   7       93.48       86.25     11.60 o 
  -1   3   7      123.65      148.78     25.73 o 
   0   3   7     1405.65     1357.73     51.29 o 
   1   3   7      847.94      760.34     23.89 o 
   2   3   7        9.06        7.38      4.94 o 
   3   3   7        0.20       -1.99      4.08 o 
   4   3   7     1839.93     1749.87     41.21 o 
   5   3   7      397.89      345.79     50.79 o 
   6   3   7      354.08      374.98     48.48 o 
   7   3   7      750.24      678.16     46.31 o 
   8   3   7       33.31       45.92     14.07 o 
   9   3   7      112.57      257.04    133.28 o 
  10   3   7      899.54      833.32     55.38 o 
  11   3   7      445.97      332.63     39.34 o 
  12   3   7      139.38      154.36     29.21 o 
  13   3   7       22.51       24.03     14.08 o 
  14   3   7      136.79      218.79     54.55 o 
 -14   4   7      273.76      244.44     59.59 o 
 -13   4   7        2.38        7.61     21.39 o 
 -12   4   7      420.92      507.56     52.10 o 
 -11   4   7        1.25        8.41     10.79 o 
 -10   4   7       10.71       -5.12     13.83 o 
  -9   4   7      588.07      563.82     71.29 o 
  -8   4   7       28.15       20.40      6.66 o 
  -7   4   7      168.34      170.51     17.58 o 
  -6   4   7      673.16      690.62     69.05 o 
  -5   4   7      640.58      639.30     43.81 o 
  -4   4   7       82.14       55.98     12.63 o 
  -3   4   7      173.36      220.24     20.24 o 
  -2   4   7      859.60      884.34     38.31 o 
  -1   4   7     1188.41     1197.74     43.02 o 
   0   4   7     2359.09     2511.25     47.16 o 
   1   4   7      306.70      313.03     23.82 o 
   2   4   7      903.76     1058.74     65.03 o 
   3   4   7      130.92      144.44      9.49 o 
   4   4   7      261.61      313.54     50.55 o 
   5   4   7       85.37       51.37     16.83 o 
   6   4   7      236.86      188.50     36.36 o 
   7   4   7        4.05      -13.39     15.78 o 
   8   4   7      150.46      136.04     23.00 o 
   9   4   7      397.28      391.81     38.75 o 
  10   4   7      397.74      419.14     44.18 o 
  11   4   7      205.95      184.63     44.50 o 
  12   4   7       13.89       49.42     27.06 o 
  13   4   7        0.02       10.92     12.28 o 
 -13   5   7       53.76       37.03     28.51 o 
 -12   5   7       18.94        8.94     27.69 o 
 -11   5   7      118.91      132.05     26.35 o 
 -10   5   7      198.38      197.39     45.69 o 
  -9   5   7        3.15       -4.12     17.78 o 
  -8   5   7     1857.25     1867.83    126.93 o 
  -7   5   7      175.74      124.07     31.03 o 
  -6   5   7       13.64       -1.51     16.41 o 
  -5   5   7      228.85      198.69     25.83 o 
  -4   5   7     1275.33     1360.94     63.51 o 
  -3   5   7      104.81       85.85     13.22 o 
  -2   5   7      200.87      182.59     18.44 o 
  -1   5   7        1.38       -4.35      5.14 o 
   0   5   7      277.46      232.22     18.85 o 
   1   5   7      261.13      261.18     22.81 o 
   2   5   7      372.03      368.44     24.64 o 
   3   5   7       19.66       23.73      5.16 o 
   4   5   7     1253.85     1283.94     94.95 o 
   5   5   7       44.96       46.98     15.99 o 
   6   5   7       39.21       45.62     29.17 o 
   7   5   7      379.79      302.57     51.13 o 
   8   5   7      651.61      510.10     67.13 o 
   9   5   7     1241.60     1138.21     68.12 o 
  10   5   7       32.61       24.16     10.08 o 
  11   5   7      101.10      176.87     46.98 o 
  12   5   7       16.28       14.86     21.91 o 
  13   5   7        4.01        0.18     19.51 o 
 -13   6   7       17.85        8.50     21.28 o 
 -12   6   7       60.36       47.36     28.06 o 
 -11   6   7       50.71       70.75     33.44 o 
 -10   6   7       12.23       24.76     22.06 o 
  -9   6   7       14.87       16.21     17.05 o 
  -8   6   7      471.23      412.97     63.04 o 
  -7   6   7     1326.35     1425.41    112.42 o 
  -6   6   7       92.01      112.77     30.01 o 
  -5   6   7        0.14        3.66     10.24 o 
  -4   6   7      279.31      298.24     26.19 o 
  -3   6   7      568.44      604.96     35.50 o 
  -2   6   7      749.51      735.89     37.81 o 
  -1   6   7      479.59      505.19     30.39 o 
   0   6   7      431.42      434.56     27.11 o 
   1   6   7     1011.98     1008.96     39.15 o 
   2   6   7      108.74      106.81     13.86 o 
   3   6   7       39.24       28.07      6.39 o 
   4   6   7      164.41      214.86     42.59 o 
   5   6   7        2.68      -13.79     25.72 o 
   6   6   7       20.10       21.13     20.04 o 
   7   6   7      147.70      163.48     42.18 o 
   8   6   7      544.76      564.48     73.94 o 
   9   6   7       10.87        2.89     17.65 o 
  10   6   7      266.31      262.25     35.09 o 
  11   6   7      439.13      413.63     69.59 o 
  12   6   7       26.61       62.37     34.87 o 
 -12   7   7        0.00       63.28     34.91 o 
 -11   7   7      170.81      259.76     59.29 o 
 -10   7   7       72.02       76.94     35.69 o 
  -9   7   7      101.61      131.73     40.55 o 
  -8   7   7       23.63      157.19     47.46 o 
  -7   7   7     1783.95     1786.51    126.16 o 
  -6   7   7      170.86      152.14     37.46 o 
  -5   7   7      407.74      407.70     57.39 o 
  -4   7   7      673.60      730.29     52.76 o 
  -3   7   7      311.73      321.43     27.17 o 
  -2   7   7      196.90      239.86     23.71 o 
  -1   7   7      334.78      399.22     28.57 o 
   0   7   7      424.06      435.60     28.73 o 
   1   7   7        8.67        4.49      5.49 o 
   2   7   7      782.34      740.62     32.99 o 
   3   7   7      811.82      707.12     47.41 o 
   4   7   7        0.01       21.43     18.68 o 
   5   7   7      936.84      902.32     90.69 o 
   6   7   7      378.64      345.56     57.65 o 
   7   7   7      363.15      455.31     67.62 o 
   8   7   7      158.75       69.10     29.01 o 
   9   7   7      268.42      242.36     51.97 o 
  10   7   7       13.90       26.61     19.04 o 
  11   7   7       15.28       28.45     20.60 o 
  12   7   7       70.33       92.17     37.77 o 
 -11   8   7       12.46       16.13     19.83 o 
 -10   8   7        0.68       53.29     34.46 o 
  -9   8   7       28.91       71.13     34.35 o 
  -8   8   7      331.01      326.59     60.88 o 
  -7   8   7      397.53      527.00     71.64 o 
  -6   8   7      466.16      515.12     68.76 o 
  -5   8   7      262.84      284.83     36.08 o 
  -4   8   7      583.27      617.53     76.94 o 
  -3   8   7       97.91       83.00     21.99 o 
  -2   8   7        8.51        7.40      8.01 o 
  -1   8   7      135.16      146.51     18.44 o 
   0   8   7       14.63       13.40      8.14 o 
   1   8   7      495.33      472.44     30.24 o 
   2   8   7     1627.70     1516.39    115.49 o 
   3   8   7      945.68      992.45     58.65 o 
   4   8   7      442.39      403.07     37.31 o 
   5   8   7      235.19      230.24     27.98 o 
   6   8   7        2.00        8.16     23.01 o 
   7   8   7       43.53       -6.20     29.61 o 
   8   8   7       10.83       -1.45     24.63 o 
   9   8   7      111.25      155.70     43.40 o 
  10   8   7      437.88      379.16     70.95 o 
  11   8   7       63.96       85.45     38.51 o 
 -10   9   7      159.45      167.14     46.43 o 
  -9   9   7       27.29       31.77     19.64 o 
  -8   9   7      194.03      145.29     41.87 o 
  -7   9   7      540.95      446.86     67.97 o 
  -6   9   7       89.04       66.59     26.36 o 
  -5   9   7      471.36      409.67     46.31 o 
  -4   9   7       95.52       78.74     19.88 o 
  -3   9   7      159.07      144.53     26.53 o 
  -2   9   7        3.84       94.48    125.65 o 
  -1   9   7       64.78       85.92     18.49 o 
   0   9   7      171.42      168.77     19.69 o 
   1   9   7      427.79      484.67     43.33 o 
   2   9   7      968.78     1006.96     61.47 o 
   3   9   7      806.69      696.59     93.53 o 
   4   9   7      157.19      129.32     51.91 o 
   5   9   7        0.37        9.24     21.35 o 
   6   9   7       30.22        0.86     21.62 o 
   7   9   7      163.41      219.36     51.79 o 
   8   9   7      247.79      190.93     49.35 o 
   9   9   7        0.22      -10.83     21.30 o 
  10   9   7       12.24       28.76     30.69 o 
  -9  10   7      182.56      202.88     54.26 o 
  -8  10   7      238.94      165.02     45.16 o 
  -7  10   7       28.83       36.22     20.55 o 
  -6  10   7      287.82      288.37     56.40 o 
  -5  10   7      145.88      136.81     27.93 o 
  -4  10   7       60.55       73.81     20.12 o 
  -3  10   7       74.25       46.78     15.47 o 
  -2  10   7      222.27      204.73     33.29 o 
  -1  10   7       87.94      103.60     21.67 o 
   0  10   7       12.02       10.10     17.93 o 
   1  10   7      305.03      310.01     58.96 o 
   2  10   7      633.22      653.86     51.25 o 
   3  10   7      131.70      127.13     39.31 o 
   4  10   7      151.94      216.34     54.64 o 
   5  10   7      162.07      166.09     44.20 o 
   6  10   7        9.89       26.50     17.48 o 
   7  10   7        9.40       45.94     26.03 o 
   8  10   7       19.13       35.01     28.14 o 
  -7  11   7        5.07       16.24     19.59 o 
  -6  11   7      514.21      479.59     73.43 o 
  -5  11   7       29.75        2.34     23.09 o 
  -4  11   7       27.85       32.78     15.46 o 
  -3  11   7      126.42      155.27     28.94 o 
  -2  11   7       18.68       27.79     18.46 o 
  -1  11   7       62.07       44.04     24.01 o 
   0  11   7       54.57       34.81     28.64 o 
   1  11   7      347.45      369.25     68.75 o 
   2  11   7      630.39      649.27     90.52 o 
   3  11   7       39.39       32.85     28.94 o 
   4  11   7      478.28      510.34     82.20 o 
   5  11   7      277.39      261.21     59.78 o 
   6  11   7        3.10       -5.69     22.31 o 
   7  11   7        0.12       44.49     32.58 o 
  -5  12   7       45.47       64.52     28.63 o 
  -4  12   7      364.29      390.91     46.72 o 
  -3  12   7       12.57       -5.69     14.98 o 
  -2  12   7      156.38      222.62     55.57 o 
  -1  12   7       13.81       33.87     24.92 o 
   0  12   7       28.91       37.93     27.35 o 
   1  12   7       26.08       79.52     37.17 o 
   2  12   7       46.44       19.67     30.22 o 
   3  12   7        4.42       29.89     30.06 o 
   4  12   7       34.37       26.11     26.18 o 
 -14   0   8       46.30       54.92     24.30 o 
 -12   0   8        0.02       31.25     23.85 o 
 -10   0   8     1693.55     1656.68    125.37 o 
  -8   0   8       50.60       87.34     26.04 o 
  -6   0   8     2710.34     2843.37     76.80 o 
  -4   0   8        1.04       18.24     15.07 o 
  -2   0   8      351.29      427.68     41.72 o 
   0   0   8     6172.13     6427.80    167.60 o 
   2   0   8      127.98      149.68     23.53 o 
   4   0   8     1826.60     1905.36     65.70 o 
   6   0   8     1913.21     1773.46     54.91 o 
   8   0   8       14.97       38.43     25.64 o 
  10   0   8      389.16      422.28     40.63 o 
  12   0   8     1484.02     1603.55    131.22 o 
  14   0   8       40.10       36.55     21.69 o 
 -14   1   8      189.83      218.73     36.61 o 
 -13   1   8       31.79       17.84     18.07 o 
 -12   1   8      281.97      280.56     39.97 o 
 -11   1   8        2.52        4.50     18.26 o 
 -10   1   8      117.36      103.55     21.98 o 
  -9   1   8      105.08       93.49     21.19 o 
  -8   1   8       24.37       31.18     10.64 o 
  -7   1   8      273.14      284.04     17.59 o 
  -6   1   8     1181.13     1186.36     29.89 o 
  -5   1   8       67.22       61.21      7.07 o 
  -4   1   8     1520.27     1483.53     52.93 o 
  -3   1   8       15.01        5.07      8.30 o 
  -2   1   8     2089.60     2123.48     90.28 o 
  -1   1   8       26.24       46.77     12.16 o 
   0   1   8     3400.20     3480.90     73.06 o 
   1   1   8     2043.27     2132.12     57.90 o 
   2   1   8      349.18      362.44     24.20 o 
   3   1   8       33.67       10.87      5.06 o 
   4   1   8        1.95       12.51      6.60 o 
   5   1   8      219.19      221.24     14.14 o 
   6   1   8      556.54      545.06     21.74 o 
   7   1   8      530.33      539.45     22.13 o 
   8   1   8       22.68       32.66      5.84 o 
   9   1   8      406.82      347.27     21.99 o 
  10   1   8      111.22       91.36     11.67 o 
  11   1   8      554.59      514.70     39.02 o 
  12   1   8        7.39        1.96     10.28 o 
  13   1   8        4.55        1.54      8.72 o 
  14   1   8       99.05      109.60     25.96 o 
 -14   2   8        1.49       -2.67     10.26 o 
 -13   2   8      547.91      550.07     56.72 o 
 -12   2   8        2.58       -4.99     30.66 o 
 -11   2   8      324.41      339.11     41.89 o 
 -10   2   8      202.30      185.90     30.70 o 
  -9   2   8      285.61      299.06     36.38 o 
  -8   2   8        3.17       -5.31     10.40 o 
  -7   2   8        3.16        4.45      5.18 o 
  -6   2   8      437.57      422.70     26.22 o 
  -5   2   8        0.77        2.91      4.30 o 
  -4   2   8       64.33       88.50     11.39 o 
  -3   2   8      942.57      865.88     42.04 o 
  -2   2   8        5.00        6.77      2.59 o 
  -1   2   8     5205.66     5195.08     66.13 o 
   0   2   8      160.89      198.27     23.18 o 
   1   2   8      741.07      655.06     40.59 o 
   2   2   8      114.73       91.43     11.26 o 
   3   2   8      596.60      614.03     30.22 o 
   4   2   8     3096.59     2975.74     55.85 o 
   5   2   8     1610.61     1556.53     31.11 o 
   6   2   8       72.43       89.18      9.63 o 
   7   2   8     1164.90     1163.78     33.78 o 
   8   2   8      262.27      222.74     19.40 o 
   9   2   8      389.37      372.38     26.70 o 
  10   2   8       38.86       33.85      9.41 o 
  11   2   8        1.21        5.82      7.62 o 
  12   2   8       12.07       12.94      9.62 o 
  13   2   8        1.37       -8.74     11.08 o 
 -14   3   8       36.32       49.48     34.80 o 
 -13   3   8       10.93       22.42     13.89 o 
 -12   3   8       74.32       72.87     21.32 o 
 -11   3   8      105.25       77.07     23.91 o 
 -10   3   8        8.19        6.37     28.04 o 
  -9   3   8     1472.30     1485.36     69.58 o 
  -8   3   8      205.83      181.20     41.56 o 
  -7   3   8     1810.19     1785.79     63.36 o 
  -6   3   8      147.16      143.45     20.38 o 
  -5   3   8      414.65      440.79     19.12 o 
  -4   3   8        4.99       12.48      7.50 o 
  -3   3   8        3.12        7.26      7.46 o 
  -2   3   8        3.34        4.75      6.04 o 
  -1   3   8       25.62       20.02      7.39 o 
   0   3   8      222.51      216.66     18.16 o 
   1   3   8      695.05      718.84     29.30 o 
   2   3   8        3.42       18.75      7.21 o 
   3   3   8       46.65       65.77      9.39 o 
   4   3   8      416.36      473.30     53.05 o 
   5   3   8       19.28       28.71     10.36 o 
   6   3   8      387.59      355.85     27.31 o 
   7   3   8        1.35       -0.80      7.38 o 
   8   3   8      138.22      141.90     18.56 o 
   9   3   8      298.90      242.36     24.91 o 
  10   3   8        5.68       19.90     10.26 o 
  11   3   8      197.14      200.68     24.07 o 
  12   3   8      145.45      161.36     29.83 o 
  13   3   8      195.08      230.68     54.13 o 
 -13   4   8       94.01       86.41     29.56 o 
 -12   4   8       39.29      110.14     25.02 o 
 -11   4   8      169.83      176.72     37.59 o 
 -10   4   8      138.58      100.08     33.07 o 
  -9   4   8        7.99       15.72     15.91 o 
  -8   4   8       36.39       15.86     19.29 o 
  -7   4   8      180.77      218.74     21.27 o 
  -6   4   8      425.50      444.08     26.12 o 
  -5   4   8      555.65      562.67     42.43 o 
  -4   4   8      389.88      367.95     32.86 o 
  -3   4   8      437.18      415.01     28.79 o 
  -2   4   8      268.18      298.01     23.50 o 
  -1   4   8      196.74      129.20     18.97 o 
   0   4   8      136.84      164.73     13.21 o 
   1   4   8      308.66      308.56     20.06 o 
   2   4   8      369.37      353.97     23.70 o 
   3   4   8      461.09      457.04     19.37 o 
   4   4   8      133.46      112.76      7.38 o 
   5   4   8      559.35      580.54     62.81 o 
   6   4   8       62.40       64.58     20.89 o 
   7   4   8       87.98       52.14     24.38 o 
   8   4   8      887.37      864.46     76.43 o 
   9   4   8     1119.42     1057.22     65.43 o 
  10   4   8        7.08       23.31     13.30 o 
  11   4   8       19.02       15.79     20.06 o 
  12   4   8        7.29        5.24      8.96 o 
  13   4   8       33.50       46.58     18.38 o 
 -13   5   8       19.44       10.92     11.22 o 
 -12   5   8       13.78       30.43     16.68 o 
 -11   5   8       82.86      102.17     38.38 o 
 -10   5   8       70.78       77.08     30.59 o 
  -9   5   8      290.13      199.40     45.06 o 
  -8   5   8      494.06      488.91     66.37 o 
  -7   5   8     1650.60     1665.68    117.60 o 
  -6   5   8      150.08      162.45     36.11 o 
  -5   5   8      237.53      216.73     27.17 o 
  -4   5   8      423.77      364.16     33.24 o 
  -3   5   8      179.10      172.53     19.08 o 
  -2   5   8      274.30      227.66     21.24 o 
  -1   5   8      802.10      793.01     37.97 o 
   0   5   8      622.19      572.74     20.67 o 
   1   5   8       43.40       56.15     10.66 o 
   2   5   8      279.90      266.94     22.02 o 
   3   5   8      949.83      951.05     35.17 o 
   4   5   8      472.04      523.82     64.80 o 
   5   5   8       35.43       -7.07     20.18 o 
   6   5   8     1292.05     1206.48    100.61 o 
   7   5   8      208.23      178.98     40.22 o 
   8   5   8      568.60      520.62     70.46 o 
   9   5   8      193.01      210.27     30.41 o 
  10   5   8      230.22      219.97     32.16 o 
  11   5   8        8.13       26.05     19.85 o 
  12   5   8       33.21       75.74     32.08 o 
 -12   6   8       54.15       86.76    123.22 o 
 -11   6   8       44.55       84.52     35.46 o 
 -10   6   8      534.44      435.68     68.43 o 
  -9   6   8       23.14       11.86     18.28 o 
  -8   6   8      102.82      105.83     33.39 o 
  -7   6   8      860.13      918.53     92.87 o 
  -6   6   8     1351.44     1271.30    100.88 o 
  -5   6   8      288.19      324.33     34.40 o 
  -4   6   8        7.94       -1.09      6.10 o 
  -3   6   8        4.36        1.70      5.27 o 
  -2   6   8       45.98       39.29      9.89 o 
  -1   6   8      239.16      245.55     22.20 o 
   0   6   8       33.99       35.19      9.93 o 
   1   6   8       26.01       33.91      9.95 o 
   2   6   8     1054.87     1047.28     45.48 o 
   3   6   8     1582.53     1652.41    117.48 o 
   4   6   8      867.17      765.91     81.14 o 
   5   6   8     1047.03      966.51     92.07 o 
   6   6   8      721.86      756.37     83.06 o 
   7   6   8        0.30       17.67     18.35 o 
   8   6   8      937.47      905.69     95.53 o 
   9   6   8      265.69      347.80     62.36 o 
  10   6   8       12.17      -11.49     13.20 o 
  11   6   8        1.13      -17.52     17.81 o 
  12   6   8       48.62       -8.37     21.99 o 
 -12   7   8      141.64      112.70     39.52 o 
 -11   7   8       33.29       90.91     37.81 o 
 -10   7   8       20.69       21.33     19.27 o 
  -9   7   8      337.22      282.13     56.62 o 
  -8   7   8      409.60      477.94     72.43 o 
  -7   7   8       83.12       46.49     22.16 o 
  -6   7   8      133.26      143.40     37.24 o 
  -5   7   8      615.07      668.24     72.31 o 
  -4   7   8     1702.72     1728.13     66.56 o 
  -3   7   8        1.63        3.68      9.20 o 
  -2   7   8     1446.83     1375.82     56.03 o 
  -1   7   8      185.02      197.48     26.37 o 
   0   7   8        5.88       12.40      8.98 o 
   1   7   8      472.32      491.92     29.80 o 
   2   7   8      514.86      531.94     43.21 o 
   3   7   8      211.27      195.96     26.15 o 
   4   7   8        8.01        4.87     19.14 o 
   5   7   8      321.28      239.23     47.26 o 
   6   7   8      106.44      134.88     37.63 o 
   7   7   8       10.19       -3.18     25.57 o 
   8   7   8      196.28      169.99     42.32 o 
   9   7   8        1.28      -17.77     22.88 o 
  10   7   8        7.03       17.50     17.79 o 
  11   7   8       44.88       11.78     22.17 o 
 -11   8   8        3.60       74.33     41.53 o 
 -10   8   8      117.18      133.63     46.41 o 
  -9   8   8      339.36      333.79     64.48 o 
  -8   8   8       15.62       89.84     37.60 o 
  -7   8   8       68.65      118.15     38.09 o 
  -6   8   8       84.89       85.13     31.95 o 
  -5   8   8       87.00       81.43     27.80 o 
  -4   8   8       17.01       29.05     18.29 o 
  -3   8   8      171.59      168.06     25.94 o 
  -2   8   8       96.97       92.31     17.47 o 
  -1   8   8        0.47       17.42      9.69 o 
   0   8   8        3.88        5.17     16.43 o 
   1   8   8      208.95      203.61     28.38 o 
   2   8   8       42.60       30.86     18.76 o 
   3   8   8      468.08      431.01     40.37 o 
   4   8   8     1828.44     1819.12     82.40 o 
   5   8   8      217.97      193.63     27.58 o 
   6   8   8        6.42      -17.72     26.30 o 
   7   8   8        0.02       -8.42     23.21 o 
   8   8   8       83.71       78.06     34.78 o 
   9   8   8       50.61       15.24     22.52 o 
  10   8   8        0.92      -11.54     20.96 o 
 -10   9   8        0.54        6.78     24.70 o 
  -9   9   8        8.70      -15.07     24.96 o 
  -8   9   8       23.81        2.20     23.25 o 
  -7   9   8       43.90       17.71     15.06 o 
  -6   9   8      174.73      173.82     41.95 o 
  -5   9   8      173.80      180.44     32.47 o 
  -4   9   8        8.29      -10.90     12.28 o 
  -3   9   8        3.73        1.20      9.29 o 
  -2   9   8      218.13      234.24     31.30 o 
  -1   9   8      145.94      152.57     19.62 o 
   0   9   8      281.50      256.59     33.85 o 
   1   9   8       25.14       22.07     12.54 o 
   2   9   8       23.96       24.39     12.14 o 
   3   9   8      217.77      245.72     34.48 o 
   4   9   8      144.89      181.18     26.82 o 
   5   9   8        0.99        8.96     18.26 o 
   6   9   8       48.63       52.58     31.08 o 
   7   9   8        6.06       13.50     28.87 o 
   8   9   8      212.40      250.11     55.40 o 
   9   9   8       31.40       48.38     27.87 o 
  -8  10   8       67.84       82.85     35.44 o 
  -7  10   8      165.30      155.85     43.87 o 
  -6  10   8        7.44      -10.00     25.60 o 
  -5  10   8        0.20        6.99     24.63 o 
  -4  10   8      143.15      113.38     24.69 o 
  -3  10   8      219.06      234.65     34.47 o 
  -2  10   8        1.43        2.33     12.18 o 
  -1  10   8      686.18      713.02     89.79 o 
   0  10   8      289.36      320.54     38.61 o 
   1  10   8      637.84      675.65     55.01 o 
   2  10   8       13.76       13.23     11.61 o 
   3  10   8        0.60       65.35     33.15 o 
   4  10   8       72.90       71.44     35.34 o 
   5  10   8        4.43      -18.38     21.14 o 
   6  10   8       11.48      -36.73     36.73 o 
   7  10   8      119.01       78.77     32.74 o 
   8  10   8      115.76      126.02     44.38 o 
  -6  11   8       10.46       18.35     13.85 o 
  -5  11   8        0.16        2.24     12.90 o 
  -4  11   8        2.92        2.84     10.11 o 
  -3  11   8       57.78       71.24     20.42 o 
  -2  11   8      118.84      117.69     36.69 o 
  -1  11   8       48.74       35.09     26.17 o 
   0  11   8        1.17       34.59     22.77 o 
   1  11   8        0.58       -0.90     18.32 o 
   2  11   8        8.49       35.09     29.54 o 
   3  11   8        2.40       30.79     30.23 o 
   4  11   8      251.85      259.08     63.70 o 
   5  11   8      180.10      230.73     59.77 o 
   6  11   8       52.94       27.80     27.11 o 
  -4  12   8       18.09       29.48     27.18 o 
  -3  12   8      242.94      255.73     59.75 o 
  -2  12   8       41.26       48.92     32.59 o 
  -1  12   8        0.93      -31.78     31.78 o 
   0  12   8       25.84       61.31     33.42 o 
   1  12   8      255.23      266.96     62.73 o 
   2  12   8       15.70       34.22     29.27 o 
   3  12   8        0.60       18.81     27.47 o 
 -13   0   9       45.51       49.62     27.83 o 
 -11   0   9       24.66       55.10     26.99 o 
  -9   0   9      444.36      521.06     70.79 o 
  -7   0   9      605.03      607.58     33.51 o 
  -5   0   9       58.52       66.52     17.73 o 
  -3   0   9      263.60      311.77     37.62 o 
  -1   0   9      555.64      537.46     50.89 o 
   1   0   9     3265.90     3398.68    135.66 o 
   3   0   9     2335.38     2291.87     75.67 o 
   5   0   9     1071.29     1129.76     61.65 o 
   7   0   9     1341.03     1307.05     50.90 o 
   9   0   9       30.25       79.93     15.40 o 
  11   0   9      482.18      426.87     43.62 o 
  13   0   9      807.03      869.31    103.81 o 
 -14   1   9       23.92        7.31      9.21 o 
 -13   1   9       43.39       25.28     14.57 o 
 -12   1   9      353.26      322.71     44.78 o 
 -11   1   9      223.97      221.57     36.29 o 
 -10   1   9      141.68      107.04     27.94 o 
  -9   1   9      460.28      423.11     45.32 o 
  -8   1   9      351.21      310.48     25.05 o 
  -7   1   9       20.89       30.91      5.67 o 
  -6   1   9        9.14       13.96      4.32 o 
  -5   1   9     1428.39     1464.86     38.94 o 
  -4   1   9        4.69       -2.46      5.31 o 
  -3   1   9       25.70       27.04     11.26 o 
  -2   1   9      106.29       89.31     19.22 o 
  -1   1   9      373.88      333.04     28.18 o 
   0   1   9      677.72      817.36     37.78 o 
   1   1   9     2224.65     2599.21    138.15 o 
   2   1   9        8.38        0.37      9.59 o 
   3   1   9      107.38      127.11     12.48 o 
   4   1   9      144.66      176.64     14.98 o 
   5   1   9        5.38       10.05      7.39 o 
   6   1   9        0.61        1.88      3.94 o 
   7   1   9      192.96      183.91     14.52 o 
   8   1   9      311.48      299.34     17.89 o 
   9   1   9     1690.45     1714.15     50.78 o 
  10   1   9      213.11      205.36     17.95 o 
  11   1   9      240.68      271.66     24.70 o 
  12   1   9       27.28       41.22     17.54 o 
  13   1   9       21.91        3.75     10.73 o 
 -13   2   9        0.13       -8.70     14.68 o 
 -12   2   9      322.11      373.68     47.15 o 
 -11   2   9       35.10       27.72     13.76 o 
 -10   2   9      202.05      160.93     29.31 o 
  -9   2   9      806.49      711.18     81.82 o 
  -8   2   9       57.88       64.66     14.27 o 
  -7   2   9     1822.44     1794.62     58.23 o 
  -6   2   9     1566.99     1589.03     53.59 o 
  -5   2   9        1.65        4.70      6.51 o 
  -4   2   9      441.25      402.83     25.76 o 
  -3   2   9     2504.28     2323.21     98.11 o 
  -2   2   9     2847.83     3004.11     55.83 o 
  -1   2   9       22.55       41.33      7.51 o 
   0   2   9       68.50      109.45     18.45 o 
   1   2   9        9.96       -1.99      8.40 o 
   2   2   9      281.16      388.52     94.60 o 
   3   2   9      593.43      556.04     33.04 o 
   4   2   9       24.55       30.23     12.63 o 
   5   2   9      197.19      194.05     17.12 o 
   6   2   9      959.40      944.21     31.13 o 
   7   2   9      218.23      194.84     18.52 o 
   8   2   9        0.35        3.39      9.60 o 
   9   2   9       43.14       37.17     12.23 o 
  10   2   9      928.76      887.51     49.21 o 
  11   2   9      126.97       90.76     16.93 o 
  12   2   9       48.97       44.95     21.16 o 
  13   2   9        6.23       -6.85     13.27 o 
 -13   3   9        0.08      -10.94     10.94 o 
 -12   3   9       35.03       18.05     10.56 o 
 -11   3   9      191.02      161.44     28.79 o 
 -10   3   9      437.46      462.54     68.96 o 
  -9   3   9        0.07      138.42     39.48 o 
  -8   3   9      259.27      274.38     27.00 o 
  -7   3   9     2686.58     2616.14     69.40 o 
  -6   3   9     3053.84     3031.22     73.86 o 
  -5   3   9      492.78      504.26     40.16 o 
  -4   3   9      260.69      242.04     27.27 o 
  -3   3   9      461.22      477.93     36.82 o 
  -2   3   9       11.61        7.77      8.96 o 
  -1   3   9       10.73       13.18     10.56 o 
   0   3   9     1771.05     1935.13     92.00 o 
   1   3   9     1305.28     1467.60     65.52 o 
   2   3   9     6588.51     6676.78     99.73 o 
   3   3   9       42.91       51.34     11.43 o 
   4   3   9       87.19      116.21     42.76 o 
   5   3   9       55.78       44.82      9.04 o 
   6   3   9      792.27      845.16     37.53 o 
   7   3   9      126.61      139.84     17.94 o 
   8   3   9      403.08      425.41     33.15 o 
   9   3   9        0.14       14.61     15.27 o 
  10   3   9       99.53       87.02     16.54 o 
  11   3   9       94.62       74.67     16.18 o 
  12   3   9       27.62       46.17     17.45 o 
  13   3   9       27.43       64.03     27.45 o 
 -13   4   9       12.84        7.81     14.30 o 
 -12   4   9      138.66      104.07     24.86 o 
 -11   4   9       37.14       28.67     21.29 o 
 -10   4   9      149.37      126.90     33.19 o 
  -9   4   9      193.34      120.85     33.39 o 
  -8   4   9     1111.36     1200.92    106.54 o 
  -7   4   9     4488.80     4397.47     87.19 o 
  -6   4   9      169.87      158.99     17.08 o 
  -5   4   9       54.35       37.75     12.77 o 
  -4   4   9      753.06      776.68     49.87 o 
  -3   4   9      604.44      680.28     44.95 o 
  -2   4   9       77.88       73.47     12.97 o 
  -1   4   9     1043.86     1098.86     55.71 o 
   0   4   9      544.73      523.89     36.73 o 
   1   4   9      119.88      109.59     11.48 o 
   2   4   9       25.98       26.38      6.09 o 
   3   4   9      755.39      759.87     29.65 o 
   4   4   9      103.35      102.12     80.03 o 
   5   4   9      549.18      512.89     39.79 o 
   6   4   9     4183.35     4186.73    119.09 o 
   7   4   9      156.89      169.81     35.64 o 
   8   4   9       38.69       39.35     10.22 o 
   9   4   9       42.46       37.93     11.66 o 
  10   4   9      517.78      585.10     43.56 o 
  11   4   9      339.96      325.67     33.23 o 
  12   4   9        0.36        6.10     10.09 o 
 -12   5   9        2.85        9.46     10.59 o 
 -11   5   9      178.26      120.39     37.55 o 
 -10   5   9      282.48      236.71     51.78 o 
  -9   5   9        8.38      -24.44     24.44 o 
  -8   5   9      131.28      141.73     34.84 o 
  -7   5   9      192.02      163.50     38.69 o 
  -6   5   9     2647.41     2680.26    101.10 o 
  -5   5   9      156.94      168.80     25.43 o 
  -4   5   9        2.90        7.21      8.06 o 
  -3   5   9       13.97       20.44      8.61 o 
  -2   5   9      188.80      185.42     19.58 o 
  -1   5   9        3.46        3.47      5.49 o 
   0   5   9      788.42      807.23     46.84 o 
   1   5   9      375.59      403.57     21.68 o 
   2   5   9      137.57      141.33     16.40 o 
   3   5   9      391.09      411.67     26.20 o 
   4   5   9     3085.27     2823.23    151.72 o 
   5   5   9       78.72       76.26     24.85 o 
   6   5   9       10.24       -3.10     21.73 o 
   7   5   9       99.13      118.57     34.33 o 
   8   5   9        0.00      -15.57     15.57 o 
   9   5   9      151.94      160.46     27.92 o 
  10   5   9       48.74       37.76     13.65 o 
  11   5   9        4.04      -11.88     11.88 o 
  12   5   9        1.69        6.26     11.78 o 
 -12   6   9       13.84       20.24     33.35 o 
 -11   6   9        0.05       -7.64     13.39 o 
 -10   6   9        3.08      -28.39     28.39 o 
  -9   6   9       46.11       35.02     20.49 o 
  -8   6   9        3.88       15.28     18.89 o 
  -7   6   9      869.31      824.90     85.44 o 
  -6   6   9      497.75      484.49     63.09 o 
  -5   6   9      543.47      510.55     43.96 o 
  -4   6   9       73.49       94.08     15.42 o 
  -3   6   9        4.83       -0.17      8.47 o 
  -2   6   9        4.76       -3.13      7.28 o 
  -1   6   9      456.09      477.94     31.97 o 
   0   6   9      613.77      593.01     34.04 o 
   1   6   9      470.87      452.95     21.38 o 
   2   6   9      111.29      100.38     33.07 o 
   3   6   9      508.92      508.75     67.49 o 
   4   6   9     1421.88     1351.25    108.52 o 
   5   6   9        3.57       -7.23     16.19 o 
   6   6   9      129.36      200.99     53.50 o 
   7   6   9        4.79      -11.50     19.21 o 
   8   6   9        9.66       21.67     21.93 o 
   9   6   9       54.31       44.17     57.08 o 
  10   6   9       41.16       34.14     14.19 o 
  11   6   9        0.04      -32.14     32.14 o 
 -11   7   9      232.26      198.76     53.41 o 
 -10   7   9       57.94       51.77     26.99 o 
  -9   7   9       68.96       74.90     30.48 o 
  -8   7   9        6.95       22.55     15.61 o 
  -7   7   9        0.01       -7.30     13.97 o 
  -6   7   9       16.03       -1.04     15.21 o 
  -5   7   9        6.86       -8.12     15.62 o 
  -4   7   9        0.09        4.76      9.58 o 
  -3   7   9        4.35        9.22     11.98 o 
  -2   7   9      219.23      213.00     23.77 o 
  -1   7   9       13.94       11.00      7.06 o 
   0   7   9       70.03       81.10     18.07 o 
   1   7   9     1018.85      993.96     43.83 o 
   2   7   9      132.60       99.38     19.60 o 
   3   7   9      406.61      495.99     68.94 o 
   4   7   9      804.02      740.54     86.62 o 
   5   7   9      249.68      227.07     48.27 o 
   6   7   9        8.01        8.46     17.00 o 
   7   7   9      109.76       73.01     25.87 o 
   8   7   9      495.69      460.44     72.89 o 
   9   7   9      200.33      228.13     55.42 o 
  10   7   9        7.63        3.78     16.61 o 
  11   7   9       48.61       62.87     30.21 o 
 -10   8   9        7.59       23.26     24.01 o 
  -9   8   9       27.80       49.99     28.51 o 
  -8   8   9      163.60      291.74     62.88 o 
  -7   8   9        0.33       13.99     15.80 o 
  -6   8   9        0.31       -0.98     15.33 o 
  -5   8   9      140.40      164.85     42.15 o 
  -4   8   9      807.84      766.88     48.03 o 
  -3   8   9       39.58       58.86     14.53 o 
  -2   8   9       59.85       83.08     16.04 o 
  -1   8   9       94.77       85.28     15.81 o 
   0   8   9       19.18        5.49      7.57 o 
   1   8   9       18.92       11.43     20.99 o 
   2   8   9        0.23        8.59      9.67 o 
   3   8   9       86.84       82.26     35.26 o 
   4   8   9      252.77      223.30     29.50 o 
   5   8   9      359.49      277.26     33.86 o 
   6   8   9       73.06       30.81     23.52 o 
   7   8   9       44.73       64.48     28.42 o 
   8   8   9       46.27       70.23     31.64 o 
   9   8   9        0.19      -17.41     24.64 o 
  10   8   9        0.02      -35.53     35.53 o 
  -9   9   9       26.48       53.03     33.43 o 
  -8   9   9      186.84      235.09     54.30 o 
  -7   9   9        0.02       45.66     30.91 o 
  -6   9   9       51.01      155.25     42.54 o 
  -5   9   9       64.24       82.52     22.21 o 
  -4   9   9      162.99      177.16     30.43 o 
  -3   9   9      239.59      249.34     33.77 o 
  -2   9   9       22.31       16.60      8.06 o 
  -1   9   9     1212.83     1288.11     58.37 o 
   0   9   9        1.27       -1.00     18.01 o 
   1   9   9      149.08      121.28     25.54 o 
   2   9   9      337.91      352.50     39.22 o 
   3   9   9       45.34       49.45     16.63 o 
   4   9   9      189.81      204.67     29.72 o 
   5   9   9       19.96        8.21     18.25 o 
   6   9   9       58.07      -32.57     34.25 o 
   7   9   9       20.34       23.06     19.16 o 
   8   9   9        0.85      -29.55     29.55 o 
   9   9   9      204.16      221.70     56.16 o 
  -8  10   9       20.35       15.24     20.79 o 
  -7  10   9        7.06       -7.98     15.23 o 
  -6  10   9       99.25       75.56     25.83 o 
  -5  10   9      134.44      164.47     43.52 o 
  -4  10   9      114.46      123.56     65.10 o 
  -3  10   9       87.67       53.73     19.94 o 
  -2  10   9      371.22      324.29     63.44 o 
  -1  10   9       28.49       25.32     15.02 o 
   0  10   9       59.10       33.03     12.52 o 
   1  10   9        7.72       17.95     13.13 o 
   2  10   9        0.84        0.72     19.97 o 
   3  10   9        9.11       12.67     15.54 o 
   4  10   9        2.54       34.29     26.90 o 
   5  10   9      122.86       99.10     39.97 o 
   6  10   9       22.64       16.67     19.65 o 
   7  10   9       68.00      227.30     56.14 o 
  -6  11   9        5.41      -14.95     19.25 o 
  -5  11   9        0.16       18.77     15.11 o 
  -4  11   9       21.70        8.69     13.13 o 
  -3  11   9       25.43       17.88     17.64 o 
  -2  11   9      162.80      180.82     53.86 o 
  -1  11   9       20.73       47.11     35.13 o 
   0  11   9      182.66      211.68     55.91 o 
   1  11   9       22.94       34.98     27.05 o 
   2  11   9        9.64       44.83     26.18 o 
   3  11   9       10.46        7.91     22.82 o 
   4  11   9      288.84      332.20     69.24 o 
   5  11   9       11.90      -28.06     28.97 o 
  -2  12   9       56.73       82.69     39.58 o 
  -1  12   9       71.87       73.92     35.88 o 
   0  12   9      366.84      382.00     72.85 o 
   1  12   9       18.10       48.31     31.70 o 
 -12   0  10      781.54      789.53     98.27 o 
 -10   0  10      408.26      465.33     72.63 o 
  -8   0  10      301.51      322.28     33.50 o 
  -6   0  10     1175.52     1138.47     77.36 o 
  -4   0  10      297.25      258.12     34.67 o 
  -2   0  10      170.33      190.70     32.00 o 
   0   0  10      983.53     1049.04     76.68 o 
   2   0  10      253.36      253.05     42.65 o 
   4   0  10     1726.07     1634.27     78.02 o 
   6   0  10        4.61        3.50     16.42 o 
   8   0  10     1218.87     1250.83     53.49 o 
  10   0  10       21.84      104.36     23.69 o 
  12   0  10      282.75      456.43     74.07 o 
 -13   1  10       22.52       23.56     16.85 o 
 -12   1  10      126.13      174.05     33.36 o 
 -11   1  10       37.64       28.00     13.18 o 
 -10   1  10      172.46      176.75     31.39 o 
  -9   1  10       29.63       38.88     14.12 o 
  -8   1  10       27.47       35.73     12.71 o 
  -7   1  10      198.15      199.66     14.75 o 
  -6   1  10       63.20       79.99      8.91 o 
  -5   1  10        0.35        1.21      3.23 o 
  -4   1  10     2227.09     2149.25     70.31 o 
  -3   1  10      792.87      838.24     45.03 o 
  -2   1  10     2321.26     2141.28     74.76 o 
  -1   1  10      503.97      609.56     41.06 o 
   0   1  10     1383.59     1361.07     62.63 o 
   1   1  10       47.38       38.46      9.59 o 
   2   1  10       34.18       14.21     11.65 o 
   3   1  10        5.68        5.29     12.66 o 
   4   1  10      459.70      457.43     25.48 o 
   5   1  10       75.91       71.87      9.49 o 
   6   1  10     1944.24     1832.52     46.63 o 
   7   1  10      104.41      132.33     14.39 o 
   8   1  10       72.68       79.68     12.15 o 
   9   1  10       29.83       31.91     10.33 o 
  10   1  10      142.21      145.96     18.54 o 
  11   1  10        8.24       16.27      7.93 o 
  12   1  10      143.84      185.66     33.99 o 
  13   1  10      100.56      122.62     28.38 o 
 -13   2  10       15.26       16.52     40.83 o 
 -12   2  10       23.95       25.09     15.56 o 
 -11   2  10      163.84      217.15     36.50 o 
 -10   2  10       98.78      103.13     24.17 o 
  -9   2  10      136.36      155.14     41.28 o 
  -8   2  10        7.72       10.55      5.80 o 
  -7   2  10       10.76        4.69      4.87 o 
  -6   2  10      529.17      512.08     31.73 o 
  -5   2  10     1488.18     1481.28     51.76 o 
  -4   2  10      327.47      341.35     25.16 o 
  -3   2  10      579.23      504.65     49.08 o 
  -2   2  10      254.70      268.68     18.42 o 
  -1   2  10      615.65      600.01     29.28 o 
   0   2  10      860.25      957.58     53.93 o 
   1   2  10     1712.79     1781.36     61.00 o 
   2   2  10        6.84       -0.65      7.05 o 
   3   2  10      149.42      150.65     17.70 o 
   4   2  10      611.46      685.49     47.82 o 
   5   2  10     3009.50     2943.53     68.97 o 
   6   2  10     7567.41     7329.22    111.43 o 
   7   2  10       60.87       60.72     11.43 o 
   8   2  10       24.24       46.79     10.48 o 
   9   2  10     1129.30     1038.71     45.96 o 
  10   2  10       89.58       97.60     17.48 o 
  11   2  10       96.74       84.05     20.47 o 
  12   2  10      269.26      364.58     65.07 o 
  13   2  10       68.00       46.72     25.03 o 
 -13   3  10       78.59       42.72     18.31 o 
 -12   3  10       35.77       21.06     11.78 o 
 -11   3  10       36.42       32.49     13.79 o 
 -10   3  10       63.94       41.85     27.03 o 
  -9   3  10      624.88      731.25     85.62 o 
  -8   3  10      180.39      155.24     18.04 o 
  -7   3  10     1535.69     1583.37     56.79 o 
  -6   3  10      364.79      349.27     26.27 o 
  -5   3  10      854.73      832.29     53.82 o 
  -4   3  10       10.91        7.33      7.12 o 
  -3   3  10      961.64      972.38     42.66 o 
  -2   3  10       27.75       15.37     20.71 o 
  -1   3  10      155.55      164.58     25.12 o 
   0   3  10     1226.88     1270.59     63.88 o 
   1   3  10       28.93       59.00     31.99 o 
   2   3  10       73.34       96.76     24.87 o 
   3   3  10     2067.03     2127.67     84.60 o 
   4   3  10        0.99        4.03     11.64 o 
   5   3  10      296.77      270.53     21.64 o 
   6   3  10      641.67      666.39     34.54 o 
   7   3  10       17.72       38.46     13.16 o 
   8   3  10        2.55        4.08      6.93 o 
   9   3  10        6.23        7.86      9.55 o 
  10   3  10      108.56      103.34     17.94 o 
  11   3  10      120.14      126.06     20.13 o 
  12   3  10      179.60      165.10     45.76 o 
 -12   4  10       21.44       27.82     14.32 o 
 -11   4  10      218.22      239.77     54.56 o 
 -10   4  10       34.20       50.31     29.42 o 
  -9   4  10     1072.95     1109.78    106.28 o 
  -8   4  10      146.72      194.40     43.37 o 
  -7   4  10     1376.22     1468.66     86.30 o 
  -6   4  10      861.11      806.74     39.19 o 
  -5   4  10       12.08        3.54      8.12 o 
  -4   4  10       76.65       72.32     15.79 o 
  -3   4  10      600.52      621.07     44.50 o 
  -2   4  10       35.63       41.78      9.96 o 
  -1   4  10      695.69      671.73     45.62 o 
   0   4  10       47.97       45.90     12.93 o 
   1   4  10      790.24      773.18     44.46 o 
   2   4  10      156.14      148.31     14.25 o 
   3   4  10       24.47       21.69     12.71 o 
   4   4  10     2254.19     2206.55    129.46 o 
   5   4  10     2314.48     2234.66     84.03 o 
   6   4  10      768.07      722.69     42.16 o 
   7   4  10      534.39      477.92     35.81 o 
   8   4  10        3.06       10.39     10.24 o 
   9   4  10        0.70       -9.26      9.26 o 
  10   4  10        2.83       13.85     17.17 o 
  11   4  10      189.97      259.63     29.82 o 
  12   4  10       17.11        2.51      8.94 o 
 -12   5  10        7.08       12.00     33.04 o 
 -11   5  10       88.83       44.82     27.29 o 
 -10   5  10      344.87      275.61     30.04 o 
  -9   5  10       25.84       -3.14     15.08 o 
  -8   5  10       42.19       18.02     15.22 o 
  -7   5  10      259.98      303.98     35.76 o 
  -6   5  10       45.11       54.35     16.59 o 
  -5   5  10      466.46      485.12     43.44 o 
  -4   5  10      265.71      253.72     30.49 o 
  -3   5  10        4.50        2.92      6.29 o 
  -2   5  10      484.93      507.65     34.22 o 
  -1   5  10      190.10      198.63     21.17 o 
   0   5  10        1.95        8.20      8.56 o 
   1   5  10      831.25      864.98     32.97 o 
   2   5  10       88.34       85.61     10.91 o 
   3   5  10      115.91      118.92     37.70 o 
   4   5  10       26.83       18.11     17.99 o 
   5   5  10      397.76      404.81     36.91 o 
   6   5  10     1283.33     1283.01     69.37 o 
   7   5  10        9.09        7.56      8.05 o 
   8   5  10       29.99       13.10      7.58 o 
   9   5  10      130.59      122.95     23.03 o 
  10   5  10       26.50       33.30     13.00 o 
  11   5  10      286.70      220.04     27.77 o 
  12   5  10        1.04       -7.42     12.20 o 
 -11   6  10       62.69       24.88     16.18 o 
 -10   6  10      337.55      350.53     66.73 o 
  -9   6  10       41.28       56.90     32.41 o 
  -8   6  10       51.48       15.85     13.16 o 
  -7   6  10     1551.00     1541.16    120.92 o 
  -6   6  10      107.33      105.39     21.50 o 
  -5   6  10        9.26       -5.99     10.15 o 
  -4   6  10       23.65        4.95     21.12 o 
  -3   6  10       30.82       19.48      8.11 o 
  -2   6  10       18.36       18.57      9.73 o 
  -1   6  10      212.60      257.16     24.57 o 
   0   6  10       16.84       16.29      5.82 o 
   1   6  10      106.03      121.06     19.33 o 
   2   6  10      951.60      888.91     45.30 o 
   3   6  10       25.76        6.45     25.43 o 
   4   6  10      324.27      281.46     30.24 o 
   5   6  10       75.85       97.81     34.67 o 
   6   6  10      256.44      241.93     51.49 o 
   7   6  10      136.56      181.20     46.00 o 
   8   6  10        2.76      -12.20     24.59 o 
   9   6  10       18.62        8.62      9.82 o 
  10   6  10       92.80      139.69     23.10 o 
  11   6  10        4.61        1.89      9.67 o 
 -11   7  10       37.65       25.98     29.88 o 
 -10   7  10      133.28      205.23     53.11 o 
  -9   7  10      155.66      114.50     38.25 o 
  -8   7  10       13.32        5.88     12.40 o 
  -7   7  10      982.49      889.74     93.74 o 
  -6   7  10        0.24       -2.64     17.18 o 
  -5   7  10      648.82      639.54     51.69 o 
  -4   7  10     1536.56     1687.64     69.53 o 
  -3   7  10        0.85       -0.13      8.65 o 
  -2   7  10      771.31      802.97     45.07 o 
  -1   7  10      200.83      176.16     21.03 o 
   0   7  10      405.87      437.44     31.43 o 
   1   7  10      114.76       95.85     21.80 o 
   2   7  10      631.91      556.26     48.28 o 
   3   7  10        9.12        7.15     23.97 o 
   4   7  10       50.72        9.10     55.46 o 
   5   7  10       52.69       92.75     37.55 o 
   6   7  10      320.66      467.17     72.17 o 
   7   7  10        0.59       19.82     25.09 o 
   8   7  10       77.27       75.18     25.22 o 
   9   7  10        4.27       -9.58     24.03 o 
  10   7  10      188.97      202.38     34.33 o 
 -10   8  10       98.00      125.99     44.79 o 
  -9   8  10        7.95        2.85     17.06 o 
  -8   8  10       41.95       59.37     32.15 o 
  -7   8  10       77.04       65.21     30.04 o 
  -6   8  10       62.47       87.94     32.55 o 
  -5   8  10       31.97       17.37     15.63 o 
  -4   8  10        0.99        9.22      8.83 o 
  -3   8  10      155.14      161.52     22.27 o 
  -2   8  10       14.12       25.67     10.54 o 
  -1   8  10      128.76      133.67     19.45 o 
   0   8  10       59.96       79.70     19.34 o 
   1   8  10      449.92      409.27     42.90 o 
   2   8  10        1.86        1.41     17.79 o 
   3   8  10       10.12        0.15      8.01 o 
   4   8  10        0.65        8.15     24.33 o 
   5   8  10       73.59       65.05     27.67 o 
   6   8  10      639.18      682.05     91.31 o 
   7   8  10       19.06       -8.19     27.65 o 
   8   8  10       58.07       39.07     28.38 o 
   9   8  10        3.36       12.93     21.62 o 
  -8   9  10        0.17       26.59     25.76 o 
  -7   9  10      128.97      226.21     54.37 o 
  -6   9  10        0.05       58.22     33.20 o 
  -5   9  10        0.39       75.32     33.83 o 
  -4   9  10       51.55      281.70    222.83 o 
  -3   9  10        9.37        2.49      8.35 o 
  -2   9  10       30.50       10.59     11.48 o 
  -1   9  10       56.25       40.11     14.62 o 
   0   9  10       46.49       45.31     17.30 o 
   1   9  10        2.17       -7.34     17.06 o 
   2   9  10      283.80      282.54     36.96 o 
   3   9  10       26.98       36.03     33.34 o 
   4   9  10       47.09       28.57     13.78 o 
   5   9  10       16.71      -12.94     23.50 o 
   6   9  10        0.18      -12.21     21.09 o 
   7   9  10      164.59      200.16     52.56 o 
   8   9  10       26.81       58.14     31.66 o 
  -7  10  10       23.48      -24.54     26.79 o 
  -6  10  10       63.46       48.58     25.54 o 
  -5  10  10       18.57      -19.94     24.08 o 
  -4  10  10       16.03        0.23     33.33 o 
  -3  10  10       41.44       42.68     28.94 o 
  -2  10  10      190.38      178.22     51.35 o 
  -1  10  10        5.41       27.29     15.01 o 
   0  10  10       39.11       44.79     19.42 o 
   1  10  10       93.59      118.01     29.90 o 
   2  10  10      384.35      509.15    111.60 o 
   3  10  10      141.32      196.65     31.33 o 
   4  10  10      112.40      232.03     62.16 o 
   5  10  10       32.50       59.33     33.08 o 
   6  10  10       25.36       37.91     31.35 o 
  -5  11  10        4.58        7.45     16.58 o 
  -4  11  10        5.52       61.34     38.32 o 
  -3  11  10       94.15      124.77     44.18 o 
  -2  11  10      216.95      228.45     58.77 o 
  -1  11  10        0.94       55.31     33.53 o 
   0  11  10      149.97      161.57     51.12 o 
   1  11  10        1.95        8.82     12.75 o 
   2  11  10       17.76       47.10     30.71 o 
   3  11  10       92.47      175.97     53.51 o 
   4  11  10       47.03      101.60     47.62 o 
 -13   0  11       13.10       46.34     28.10 o 
 -11   0  11      121.03      179.93     49.05 o 
  -9   0  11      913.80      810.47     56.92 o 
  -7   0  11     1230.99     1253.64     55.27 o 
  -5   0  11     6606.01     6444.25    129.66 o 
  -3   0  11      475.81      498.77     52.73 o 
  -1   0  11       65.98       80.09     24.24 o 
   1   0  11     1507.64     1534.92    100.20 o 
   3   0  11     1036.81     1070.89     60.21 o 
   5   0  11      198.40      226.25     26.47 o 
   7   0  11      879.09      869.62     54.22 o 
   9   0  11        7.72       16.44     11.41 o 
  11   0  11        7.75       93.44     22.36 o 
 -13   1  11      143.75      125.15     29.12 o 
 -12   1  11       83.40       78.84     21.97 o 
 -11   1  11       11.07       19.58     37.98 o 
 -10   1  11       69.15       77.14     26.30 o 
  -9   1  11       13.11       13.87      7.91 o 
  -8   1  11       10.91        6.76     14.61 o 
  -7   1  11       39.57       40.04      6.71 o 
  -6   1  11      976.56      952.96     34.90 o 
  -5   1  11       23.76       26.21      7.14 o 
  -4   1  11     1718.68     1688.94     66.43 o 
  -3   1  11      681.57      669.29     42.80 o 
  -2   1  11       70.78       65.17     12.75 o 
  -1   1  11       14.41        7.89      8.60 o 
   0   1  11      175.06      152.68     21.84 o 
   1   1  11     1037.80     1097.31     58.96 o 
   2   1  11       23.64       15.84     13.90 o 
   3   1  11     1460.54     1394.95     56.25 o 
   4   1  11       40.03       51.92     13.63 o 
   5   1  11        0.01        1.26      6.94 o 
   6   1  11     1516.95     1531.94     44.87 o 
   7   1  11     1175.06     1209.58     47.95 o 
   8   1  11      150.14      137.28     16.43 o 
   9   1  11      114.97      139.25     16.84 o 
  10   1  11      112.61      108.15     18.59 o 
  11   1  11      165.13      173.53     24.18 o 
  12   1  11        0.13        2.86     11.83 o 
 -13   2  11        4.28      -18.11     18.11 o 
 -12   2  11      255.90      271.21     41.62 o 
 -11   2  11       67.39       60.76     24.00 o 
 -10   2  11      166.82      184.37     33.83 o 
  -9   2  11       49.99       68.68     15.47 o 
  -8   2  11       63.06       56.98     11.65 o 
  -7   2  11      493.02      460.86     26.55 o 
  -6   2  11      867.87      800.87     29.90 o 
  -5   2  11       84.42       66.06      9.66 o 
  -4   2  11     1358.45     1296.56     49.32 o 
  -3   2  11       72.70      104.82     25.30 o 
  -2   2  11      362.67      349.25     32.01 o 
  -1   2  11        8.20        7.45     10.23 o 
   0   2  11      953.13      931.57     45.71 o 
   1   2  11      163.62      153.83     19.63 o 
   2   2  11        4.63       -4.42      9.44 o 
   3   2  11      289.08      304.56     27.27 o 
   4   2  11        8.79       13.27      9.13 o 
   5   2  11        3.90        1.53      5.06 o 
   6   2  11      647.48      630.22     34.01 o 
   7   2  11      152.60      125.25     16.08 o 
   8   2  11      941.01      921.89     43.45 o 
   9   2  11       28.39       35.99     10.29 o 
  10   2  11      467.25      501.46     33.74 o 
  11   2  11        5.39      -14.97     30.58 o 
  12   2  11       19.87       33.23     19.72 o 
 -12   3  11        0.09        3.95     11.63 o 
 -11   3  11       71.98       63.84     22.42 o 
 -10   3  11      145.84      145.49     43.54 o 
  -9   3  11      338.85      342.29     60.55 o 
  -8   3  11        9.78        3.00      7.34 o 
  -7   3  11       66.40       67.38     20.68 o 
  -6   3  11      172.29      157.40     18.82 o 
  -5   3  11      100.27      102.64     19.57 o 
  -4   3  11      397.75      385.81     36.74 o 
  -3   3  11      176.51      184.64     19.93 o 
  -2   3  11       25.30       72.06     16.17 o 
  -1   3  11      495.79      485.17     41.67 o 
   0   3  11      147.02      157.03     36.24 o 
   1   3  11      697.68      747.38     52.14 o 
   2   3  11      370.79      380.98     37.84 o 
   3   3  11        0.72        7.23     11.17 o 
   4   3  11     1527.99     1458.41     49.83 o 
   5   3  11      565.93      526.17     30.81 o 
   6   3  11      439.66      396.05     27.81 o 
   7   3  11        0.01       17.16     12.24 o 
   8   3  11       10.48       15.24     14.11 o 
   9   3  11       18.27       30.14     11.26 o 
  10   3  11       73.58       62.33     17.04 o 
  11   3  11      299.83      302.29     39.90 o 
  12   3  11       40.62       15.40     17.40 o 
 -12   4  11      104.12      109.11     54.28 o 
 -11   4  11      171.40      111.30     36.69 o 
 -10   4  11     1419.42     1161.89    116.90 o 
  -9   4  11       63.32       58.63     31.79 o 
  -8   4  11      283.14      328.14     39.52 o 
  -7   4  11       75.33       60.15     20.30 o 
  -6   4  11       83.45       81.12     13.28 o 
  -5   4  11     1187.50     1131.44     66.42 o 
  -4   4  11      208.02      230.60     29.26 o 
  -3   4  11      445.99      455.83     39.82 o 
  -2   4  11        3.66       -0.18      5.75 o 
  -1   4  11        1.43       -0.76     11.94 o 
   0   4  11      650.47      707.96     56.87 o 
   1   4  11       88.19      103.38     17.67 o 
   2   4  11      208.68      241.12     25.23 o 
   3   4  11      229.73      244.33     24.03 o 
   4   4  11      758.53      740.29     47.05 o 
   5   4  11      397.48      325.42     32.75 o 
   6   4  11      291.26      305.11     28.27 o 
   7   4  11      137.32      156.72     20.38 o 
   8   4  11      167.23      185.05     23.66 o 
   9   4  11        2.60       -1.10      7.74 o 
  10   4  11      297.45      324.52     33.37 o 
  11   4  11       29.80       51.16     17.18 o 
 -12   5  11      200.92      253.08     42.45 o 
 -11   5  11       12.81        2.03     15.01 o 
 -10   5  11       32.60      -12.37     25.25 o 
  -9   5  11        0.01       14.62     29.14 o 
  -8   5  11       17.67       -7.99     22.23 o 
  -7   5  11      289.52      328.20     38.29 o 
  -6   5  11       77.20       88.42     21.06 o 
  -5   5  11        0.03        9.85     10.26 o 
  -4   5  11      248.28      220.18     35.22 o 
  -3   5  11        0.26       -4.20      8.70 o 
  -2   5  11        8.52        6.92      6.85 o 
  -1   5  11      389.95      376.54     29.90 o 
   0   5  11      283.30      310.26     41.95 o 
   1   5  11      696.45      619.62     57.79 o 
   2   5  11      388.80      395.39     24.22 o 
   3   5  11      356.90      394.11     60.58 o 
   4   5  11        0.61       20.87      9.42 o 
   5   5  11      194.60      220.94     28.68 o 
   6   5  11      595.70      620.31     48.81 o 
   7   5  11        0.49       -2.75      7.11 o 
   8   5  11       24.83       18.98     10.07 o 
   9   5  11       30.22       27.63     10.14 o 
  10   5  11       57.60       51.34     14.99 o 
  11   5  11      167.37      215.06     28.46 o 
 -11   6  11       23.47       42.63     25.21 o 
 -10   6  11       81.54      112.77     40.95 o 
  -9   6  11      220.05      210.12     49.94 o 
  -8   6  11       28.55       26.25     14.52 o 
  -7   6  11      974.16     1009.49     99.89 o 
  -6   6  11      198.77      233.81     33.00 o 
  -5   6  11       16.03        9.65      9.57 o 
  -4   6  11        2.87       -2.82     12.30 o 
  -3   6  11     1201.02     1135.29     63.79 o 
  -2   6  11      118.21      102.46     15.83 o 
  -1   6  11      922.03      920.01     47.69 o 
   0   6  11       46.02       34.78     11.19 o 
   1   6  11       29.53       22.02     27.93 o 
   2   6  11      789.69      842.86     91.82 o 
   3   6  11      476.87      499.30     71.12 o 
   4   6  11      707.64      660.86     45.94 o 
   5   6  11       10.51       21.38     11.44 o 
   6   6  11       17.35       34.28     18.63 o 
   7   6  11       80.06       92.69     21.02 o 
   8   6  11       58.36       51.87     14.31 o 
   9   6  11        0.16       -1.08      7.32 o 
  10   6  11       12.57        5.97      9.14 o 
 -10   7  11       19.49       -2.48     21.69 o 
  -9   7  11      140.38      149.87     40.73 o 
  -8   7  11      232.12      285.84     56.44 o 
  -7   7  11      172.11      218.90     46.78 o 
  -6   7  11        2.37       -9.14     10.21 o 
  -5   7  11      136.47      148.90     26.49 o 
  -4   7  11      199.32      203.65     28.88 o 
  -3   7  11      235.94      222.71     25.74 o 
  -2   7  11        6.53        5.54      6.42 o 
  -1   7  11      671.54      669.55     55.29 o 
   0   7  11      323.00      332.63     27.70 o 
   1   7  11     1300.20     1169.66     72.81 o 
   2   7  11      321.15      352.36     39.65 o 
   3   7  11       11.73       69.73     70.05 o 
   4   7  11      339.22      389.74     65.04 o 
   5   7  11        1.00       33.08     31.07 o 
   6   7  11       52.45       36.48     25.99 o 
   7   7  11      179.16      149.64     25.60 o 
   8   7  11        2.62        1.71      8.25 o 
   9   7  11      342.38      337.64     35.90 o 
  10   7  11      129.39      128.12     23.18 o 
  -9   8  11      295.93      342.59     70.07 o 
  -8   8  11       26.01       -7.12     18.27 o 
  -7   8  11      735.86      735.11     89.06 o 
  -6   8  11        3.97      -10.79     12.16 o 
  -5   8  11      256.04      273.66     36.44 o 
  -4   8  11       71.31       71.04     17.74 o 
  -3   8  11       78.26       66.22     18.10 o 
  -2   8  11      712.51      659.34     43.99 o 
  -1   8  11        4.02        4.59     11.76 o 
   0   8  11      275.33      254.11     59.69 o 
   1   8  11      215.84      178.38     29.20 o 
   2   8  11       48.95       18.01     12.49 o 
   3   8  11       22.41       22.73     13.94 o 
   4   8  11      123.73       99.95     22.91 o 
   5   8  11       73.14      116.32     38.44 o 
   6   8  11      233.59      229.73     53.08 o 
   7   8  11       60.51       82.29     36.02 o 
   8   8  11      256.13      259.78     58.99 o 
   9   8  11        6.78       29.17     23.46 o 
  -8   9  11      176.25      237.86     55.24 o 
  -7   9  11       12.74        3.94     15.41 o 
  -6   9  11       92.28      146.85     42.43 o 
  -5   9  11       64.22       63.80     29.02 o 
  -4   9  11       20.09       47.27     14.72 o 
  -3   9  11        0.26       -3.67      9.02 o 
  -2   9  11      122.67      109.45     26.01 o 
  -1   9  11       36.11       52.27     19.75 o 
   0   9  11       81.78      102.91     25.20 o 
   1   9  11       70.03      101.58     25.17 o 
   2   9  11      579.14      551.54     52.78 o 
   3   9  11       40.97      108.33     54.76 o 
   4   9  11       66.58       73.33     19.53 o 
   5   9  11       21.08       27.44     30.10 o 
   6   9  11        2.51      -13.48     20.29 o 
   7   9  11        0.04      -33.72     33.72 o 
  -6  10  11       97.76       57.83     26.19 o 
  -5  10  11        7.25      439.39     69.70 o 
  -4  10  11       39.36       24.62     22.18 o 
  -3  10  11       19.89       39.79     30.25 o 
  -2  10  11      128.89      158.83     30.28 o 
  -1  10  11      302.76      291.55     40.68 o 
   0  10  11        0.07       17.17     13.73 o 
   1  10  11        5.91        4.46     10.94 o 
   2  10  11       51.44       83.73     22.91 o 
   3  10  11        9.83       12.69     10.77 o 
   4  10  11       12.77       28.45     24.96 o 
   5  10  11       36.62       55.66     34.49 o 
  -3  11  11      483.25      622.96     95.16 o 
  -2  11  11        7.10      -18.22     28.63 o 
  -1  11  11        4.01       33.24     29.92 o 
   0  11  11       33.47       49.28     18.62 o 
   1  11  11        0.61        3.32     12.83 o 
   2  11  11      124.53      178.88     56.56 o 
   3  11  11        8.89       19.61     27.76 o 
 -12   0  12        0.56       46.75     30.50 o 
 -10   0  12       30.10      -13.44     19.40 o 
  -8   0  12      236.19      218.35     31.87 o 
  -6   0  12       67.99       62.91     13.31 o 
  -4   0  12      940.55      997.95     75.92 o 
  -2   0  12       25.76       28.53     16.88 o 
   0   0  12      124.22      151.47     33.23 o 
   2   0  12     1362.94     1431.19    104.36 o 
   4   0  12     1474.26     1454.00     71.31 o 
   6   0  12     7349.31     7079.93    158.61 o 
   8   0  12        0.54      -13.07     20.34 o 
  10   0  12       19.09      -20.99     20.99 o 
  12   0  12      112.15      197.16     45.94 o 
 -12   1  12      198.32      234.09     40.77 o 
 -11   1  12      197.65      197.66     35.48 o 
 -10   1  12      537.45      545.60     57.55 o 
  -9   1  12      132.17      141.60     17.45 o 
  -8   1  12       11.33        5.05      6.95 o 
  -7   1  12       26.50        5.82      7.50 o 
  -6   1  12      428.97      407.99     24.16 o 
  -5   1  12     2327.96     2302.74     66.88 o 
  -4   1  12        1.81        0.65     10.84 o 
  -3   1  12       48.08       59.67     29.30 o 
  -2   1  12     1847.86     1907.04     78.06 o 
  -1   1  12        0.20       11.97     18.17 o 
   0   1  12      437.38      426.57     64.40 o 
   1   1  12        9.11       10.03     22.52 o 
   2   1  12       78.93       81.31     15.44 o 
   3   1  12       39.70       42.38      9.47 o 
   4   1  12        1.19        2.46     10.53 o 
   5   1  12     1416.81     1384.11     49.20 o 
   6   1  12      332.14      309.62     23.56 o 
   7   1  12      589.90      534.06     38.85 o 
   8   1  12      445.56      389.05     28.44 o 
   9   1  12        8.93       -1.54      6.62 o 
  10   1  12       62.98       55.41     27.93 o 
  11   1  12        0.62        4.44     10.08 o 
  12   1  12       77.55       91.26     18.83 o 
 -12   2  12       51.14       72.84     23.79 o 
 -11   2  12        0.98       12.46     15.93 o 
 -10   2  12       44.19       73.22     20.04 o 
  -9   2  12      494.26      515.65     50.23 o 
  -8   2  12        0.48       -4.55      8.18 o 
  -7   2  12      389.35      392.83     25.89 o 
  -6   2  12      472.61      485.90     24.60 o 
  -5   2  12       21.84       23.51      9.18 o 
  -4   2  12       86.49       73.56     12.29 o 
  -3   2  12       44.81       30.50     10.37 o 
  -2   2  12        1.18       -0.92      7.88 o 
  -1   2  12      110.40       93.47     37.70 o 
   0   2  12       25.57       25.13     20.77 o 
   1   2  12      618.64      670.90     41.82 o 
   2   2  12        7.75       10.33      9.86 o 
   3   2  12      275.84      246.90     25.31 o 
   4   2  12     1222.81     1281.55     59.02 o 
   5   2  12     1946.83     2023.71     74.36 o 
   6   2  12      147.25      150.71     18.34 o 
   7   2  12      140.88      141.61     17.73 o 
   8   2  12       93.83       92.54     15.43 o 
   9   2  12       13.52       19.09      7.90 o 
  10   2  12       18.22       18.20      9.72 o 
  11   2  12        6.60       -4.03      7.97 o 
  12   2  12      203.66      216.69     53.18 o 
 -12   3  12       13.72       23.43     26.81 o 
 -11   3  12        0.40        0.62     10.63 o 
 -10   3  12      344.28      411.20     70.35 o 
  -9   3  12      403.85      397.29     67.11 o 
  -8   3  12      161.90      198.69     31.62 o 
  -7   3  12      113.88      120.57     17.24 o 
  -6   3  12      117.36      113.44     18.69 o 
  -5   3  12       58.50       40.41     11.70 o 
  -4   3  12        0.02       -4.45      6.90 o 
  -3   3  12     1563.05     1630.54     60.37 o 
  -2   3  12      106.48      106.04     19.91 o 
  -1   3  12      180.70      154.30     32.91 o 
   0   3  12      250.27      294.80     35.13 o 
   1   3  12       20.43       26.18     28.90 o 
   2   3  12      619.20      688.74     43.17 o 
   3   3  12     2398.27     2406.54     81.81 o 
   4   3  12        5.45       16.31      9.01 o 
   5   3  12      146.50      152.64     17.20 o 
   6   3  12       25.99       15.96      9.40 o 
   7   3  12       64.37       93.47     15.30 o 
   8   3  12        0.04        4.89      7.33 o 
   9   3  12        5.26        8.42     10.57 o 
  10   3  12        0.08        8.60      9.58 o 
  11   3  12       61.21       67.80     19.17 o 
 -11   4  12       16.06       20.46     14.30 o 
 -10   4  12      173.20      165.39     46.70 o 
  -9   4  12        0.18       38.46     33.77 o 
  -8   4  12      278.34      312.97     39.67 o 
  -7   4  12       41.81       56.28     17.64 o 
  -6   4  12       71.67       55.05     15.39 o 
  -5   4  12      827.74      821.80     58.68 o 
  -4   4  12      104.70      125.12     23.02 o 
  -3   4  12     2458.16     2511.92     96.69 o 
  -2   4  12     1236.65     1295.33     91.54 o 
  -1   4  12      904.98      943.57     58.35 o 
   0   4  12        3.14       19.71     12.16 o 
   1   4  12      899.48      906.66     53.35 o 
   2   4  12       34.66       13.84     18.05 o 
   3   4  12      296.36      332.12     55.89 o 
   4   4  12     1275.37     1315.68     56.34 o 
   5   4  12        2.81       -0.01      7.91 o 
   6   4  12     2037.84     1959.17     73.48 o 
   7   4  12       67.13       92.32     16.85 o 
   8   4  12        1.54       16.84     11.43 o 
   9   4  12       46.80       37.72     12.26 o 
  10   4  12        3.68        8.72     10.82 o 
  11   4  12      879.09     1057.96     62.53 o 
 -11   5  12        1.11      -14.92     22.14 o 
 -10   5  12     1554.38     1543.39    139.41 o 
  -9   5  12      156.45      125.96     36.54 o 
  -8   5  12      106.49       77.87     30.03 o 
  -7   5  12      257.91      299.26     38.82 o 
  -6   5  12       36.59       25.28     11.77 o 
  -5   5  12      697.82      798.78     58.91 o 
  -4   5  12      645.04      671.57     52.53 o 
  -3   5  12      115.95      197.64     85.28 o 
  -2   5  12      752.12      796.88     45.89 o 
  -1   5  12      139.00      127.22     22.80 o 
   0   5  12       36.19       65.39     16.82 o 
   1   5  12        2.42       13.30      7.09 o 
   2   5  12       89.07       91.62     31.87 o 
   3   5  12      537.80      475.52     69.34 o 
   4   5  12       14.90        9.97      6.01 o 
   5   5  12      523.32      441.21     39.99 o 
   6   5  12       31.20       15.16     11.09 o 
   7   5  12      280.80      281.62     29.84 o 
   8   5  12       34.08       23.52      9.69 o 
   9   5  12        3.90        1.76     11.14 o 
  10   5  12      105.83      114.79     20.71 o 
 -10   6  12       40.39       27.95     27.11 o 
  -9   6  12      798.96      659.30     88.11 o 
  -8   6  12        1.63      -25.80     25.80 o 
  -7   6  12       31.45       35.80     14.93 o 
  -6   6  12        6.83       16.88     13.31 o 
  -5   6  12      131.79      112.77     33.07 o 
  -4   6  12        6.08       11.76     12.75 o 
  -3   6  12      323.18      318.62     30.81 o 
  -2   6  12      316.98      351.97     31.32 o 
  -1   6  12      123.95      124.37     18.31 o 
   0   6  12        0.16       -2.93      7.80 o 
   1   6  12      286.74      311.74     60.89 o 
   2   6  12       70.58       52.98     29.51 o 
   3   6  12      184.50      192.68     46.99 o 
   4   6  12      854.26      904.11     97.47 o 
   5   6  12      315.77      316.89     62.43 o 
   6   6  12       47.24       70.32     27.19 o 
   7   6  12      154.02      158.07     30.99 o 
   8   6  12        0.10        3.19     10.92 o 
   9   6  12       56.92       63.56     15.91 o 
  10   6  12        0.02      -10.30     10.30 o 
  -9   7  12       56.69       88.43     34.00 o 
  -8   7  12      230.11      218.91     50.98 o 
  -7   7  12        1.57      -16.29     22.64 o 
  -6   7  12      266.28      236.48     42.19 o 
  -5   7  12      218.00      213.80     31.96 o 
  -4   7  12      216.36      221.80     31.78 o 
  -3   7  12       68.01       91.78     17.81 o 
  -2   7  12       98.10       95.20     16.15 o 
  -1   7  12      351.16      324.27     29.85 o 
   0   7  12      320.19      303.81     38.92 o 
   1   7  12      229.13      219.75     51.74 o 
   2   7  12       44.04       31.90     26.03 o 
   3   7  12       51.48       52.57     26.31 o 
   4   7  12        6.41       11.63     24.28 o 
   5   7  12       65.21       57.05     32.26 o 
   6   7  12      126.96      211.72     52.16 o 
   7   7  12       26.47       30.65     29.10 o 
   8   7  12      253.61      234.59     56.42 o 
   9   7  12        3.38        2.34      8.94 o 
  -8   8  12      114.24       87.52     35.83 o 
  -7   8  12       26.52       28.06     20.56 o 
  -6   8  12      177.78      152.14     37.67 o 
  -5   8  12      134.17      100.93     21.92 o 
  -4   8  12      224.32      242.99     33.35 o 
  -3   8  12       18.14       20.33      9.81 o 
  -2   8  12        7.25       -1.04      7.30 o 
  -1   8  12      107.76      103.99     23.68 o 
   0   8  12       24.55       16.06     10.49 o 
   1   8  12        1.21       22.01     24.39 o 
   2   8  12     1005.88     1009.24     71.28 o 
   3   8  12      611.59      547.31     51.93 o 
   4   8  12      136.81      133.02     44.02 o 
   5   8  12      128.37      192.59     53.41 o 
   6   8  12       55.71       73.45     32.52 o 
   7   8  12        6.04      -15.73     24.07 o 
   8   8  12       11.70       -4.72     17.77 o 
  -7   9  12      324.79      354.69     65.82 o 
  -6   9  12      189.76      139.10     39.70 o 
  -5   9  12       74.23       49.18     27.20 o 
  -4   9  12        1.43       38.21     14.75 o 
  -3   9  12       19.60       29.00     16.77 o 
  -2   9  12       85.54       89.87     40.10 o 
  -1   9  12        5.98        6.63     23.67 o 
   0   9  12       48.48       41.75     18.72 o 
   1   9  12       33.73       29.20     15.62 o 
   2   9  12      170.45      144.32     29.98 o 
   3   9  12      478.27      589.00     56.17 o 
   4   9  12        2.19      -11.50     24.24 o 
   5   9  12       64.60       83.17     42.92 o 
   6   9  12       59.07       77.50     37.80 o 
  -5  10  12      183.47      253.88     54.45 o 
  -4  10  12       68.24       29.93     19.08 o 
  -3  10  12        6.41       -5.40     13.06 o 
  -2  10  12       85.21       92.88     25.66 o 
  -1  10  12      376.34      366.00     46.24 o 
   0  10  12        2.88       -0.60     11.96 o 
   1  10  12        8.07      -12.48     12.48 o 
   2  10  12       93.34      133.57     29.00 o 
   3  10  12        0.60        5.69     10.56 o 
   4  10  12        2.27       28.47     25.91 o 
 -11   0  13        4.36       14.54     16.99 o 
  -9   0  13       35.51       41.35     18.35 o 
  -7   0  13      714.34      712.84     71.64 o 
  -5   0  13        0.31        8.29      9.57 o 
  -3   0  13     1785.15     1701.87    106.48 o 
  -1   0  13       80.03      712.87     82.15 o 
   1   0  13       95.11      103.32     29.62 o 
   3   0  13      757.47      749.69     82.17 o 
   5   0  13       68.82       49.14     27.38 o 
   7   0  13      412.88      425.24     65.08 o 
   9   0  13      170.60      202.20     46.50 o 
  11   0  13      286.75      276.47     56.72 o 
 -12   1  13        1.14        3.73     14.65 o 
 -11   1  13       79.17       99.05     27.18 o 
 -10   1  13       14.00       -0.43     12.90 o 
  -9   1  13      333.75      322.05     27.28 o 
  -8   1  13      148.30      166.33     21.26 o 
  -7   1  13        9.54        4.94      5.56 o 
  -6   1  13      414.79      415.28     25.64 o 
  -5   1  13       94.70       90.10     16.98 o 
  -4   1  13      133.86      144.89     21.56 o 
  -3   1  13        6.96        5.96     18.77 o 
  -2   1  13       47.88       36.22     18.11 o 
  -1   1  13      259.23      242.28     37.98 o 
   0   1  13       79.70       40.15     24.88 o 
   1   1  13      852.12      772.45     55.43 o 
   2   1  13      916.49      904.22     52.03 o 
   3   1  13      873.63      841.03     47.88 o 
   4   1  13        3.05       -8.78      8.78 o 
   5   1  13      859.62      799.19     47.64 o 
   6   1  13        0.47       -3.38      7.63 o 
   7   1  13       17.00       27.72     11.38 o 
   8   1  13      177.00      126.65     23.70 o 
   9   1  13      583.52      647.87     58.03 o 
  10   1  13       28.17       18.23     14.23 o 
  11   1  13       94.54      119.47     22.47 o 
 -12   2  13       28.31       38.51     21.15 o 
 -11   2  13        0.10        7.48     14.84 o 
 -10   2  13      160.30      187.55     36.82 o 
  -9   2  13       25.91       11.63     11.21 o 
  -8   2  13       23.86       12.68      7.33 o 
  -7   2  13        5.46       10.56      5.76 o 
  -6   2  13       23.34       33.23      7.51 o 
  -5   2  13     1432.91     1424.01     50.31 o 
  -4   2  13     1551.08     1529.80     59.42 o 
  -3   2  13      913.71      938.38     57.37 o 
  -2   2  13      814.88      792.02     53.42 o 
  -1   2  13      931.72     1017.16     63.06 o 
   0   2  13      463.08      521.94     64.71 o 
   1   2  13       18.43       16.88      8.92 o 
   2   2  13      153.68      140.89     21.12 o 
   3   2  13     1958.98     2116.99     77.81 o 
   4   2  13        1.08       21.26     12.13 o 
   5   2  13       66.33       76.74     16.09 o 
   6   2  13       76.86       95.68     16.95 o 
   7   2  13       40.15       55.69     18.61 o 
   8   2  13      248.77      265.20     25.30 o 
   9   2  13       24.33       18.65     17.18 o 
  10   2  13       36.25       34.79     14.56 o 
  11   2  13       16.97       25.42     12.77 o 
 -11   3  13      192.93      144.09     32.28 o 
 -10   3  13       92.32      124.55     42.78 o 
  -9   3  13        3.49       -2.26     11.33 o 
  -8   3  13      448.24      489.25     49.64 o 
  -7   3  13       81.08       67.89     11.48 o 
  -6   3  13      843.51      842.38     47.71 o 
  -5   3  13       52.25       52.54     12.65 o 
  -4   3  13      190.31      168.81     20.77 o 
  -3   3  13      462.40      458.95     40.70 o 
  -2   3  13      851.97      878.77     78.01 o 
  -1   3  13       13.23        7.15     24.65 o 
   0   3  13       52.03       63.64     22.41 o 
   1   3  13      198.57      205.18     50.29 o 
   2   3  13        5.68       14.96     17.57 o 
   3   3  13      312.16      311.28     31.64 o 
   4   3  13      396.53      422.84     36.88 o 
   5   3  13       25.40       43.98     15.98 o 
   6   3  13     1465.09     1421.45     55.97 o 
   7   3  13     1146.56     1136.93     51.25 o 
   8   3  13       18.72       51.66     11.78 o 
   9   3  13       91.19       70.12     15.92 o 
  10   3  13        0.10        5.52      8.11 o 
  11   3  13       62.36       45.92     15.67 o 
 -11   4  13      137.03      105.61     40.71 o 
 -10   4  13     1369.53     1344.71    132.47 o 
  -9   4  13        0.01       10.91     21.73 o 
  -8   4  13        2.92        2.87     12.57 o 
  -7   4  13        0.75        8.66     21.35 o 
  -6   4  13      406.43      391.16     42.70 o 
  -5   4  13       15.62       12.01      8.87 o 
  -4   4  13      564.84      559.53     49.02 o 
  -3   4  13      283.36      284.24     34.09 o 
  -2   4  13      632.85      614.40     65.65 o 
  -1   4  13      428.90      444.91     42.58 o 
   0   4  13      193.48      165.20     24.84 o 
   1   4  13       21.34       45.84     13.22 o 
   2   4  13      410.27      377.05     29.67 o 
   3   4  13       58.86       13.28     13.64 o 
   4   4  13      120.42       93.51     27.62 o 
   5   4  13        1.80       -1.15     10.51 o 
   6   4  13      389.47      464.97     37.31 o 
   7   4  13      660.49      655.55     45.25 o 
   8   4  13      311.37      327.57     33.44 o 
   9   4  13       12.68       10.87     11.80 o 
  10   4  13      302.64      365.56     37.08 o 
 -10   5  13       77.28       23.52     18.37 o 
  -9   5  13      567.51      503.56     80.13 o 
  -8   5  13      158.88      152.31     29.43 o 
  -7   5  13        7.42       12.67     12.61 o 
  -6   5  13       97.05       98.58     22.58 o 
  -5   5  13        0.67        0.99      8.37 o 
  -4   5  13      238.83      236.75     31.75 o 
  -3   5  13       58.28       59.71     21.10 o 
  -2   5  13        1.56        2.92      9.36 o 
  -1   5  13      766.15      792.34     56.44 o 
   0   5  13      179.93      201.02     35.40 o 
   1   5  13      475.19      534.94     94.58 o 
   2   5  13      119.74      159.73     42.98 o 
   3   5  13      257.17      258.22     54.03 o 
   4   5  13       14.00       34.94     27.47 o 
   5   5  13        3.10      -20.31     37.38 o 
   6   5  13      408.61      432.64     36.33 o 
   7   5  13      586.83      555.52     42.55 o 
   8   5  13      185.69      236.96     29.07 o 
   9   5  13      145.21      162.96     25.40 o 
  10   5  13        3.07       -0.37     11.40 o 
 -10   6  13       27.62       62.72     32.29 o 
  -9   6  13      121.33      109.16     37.06 o 
  -8   6  13       52.64       27.49     19.11 o 
  -7   6  13      909.59      964.79     71.81 o 
  -6   6  13      179.75      190.22     29.85 o 
  -5   6  13      241.51      209.28     31.91 o 
  -4   6  13      190.12      259.24     34.02 o 
  -3   6  13       10.43       17.22     18.41 o 
  -2   6  13       85.93       94.82     25.96 o 
  -1   6  13       39.09       54.94     17.79 o 
   0   6  13      107.39      137.39     27.13 o 
   1   6  13        2.07       11.93     32.85 o 
   2   6  13      322.13      373.82     65.70 o 
   3   6  13      705.35      784.38     95.85 o 
   4   6  13       91.93       97.88     39.16 o 
   5   6  13      139.26      139.62     42.63 o 
   6   6  13       95.47       91.73     34.18 o 
   7   6  13       13.09       -4.53     14.25 o 
   8   6  13       13.52       -1.31     13.63 o 
   9   6  13       19.22       30.16     13.18 o 
  -9   7  13       99.97       38.55     22.99 o 
  -8   7  13      131.92      146.19     44.88 o 
  -7   7  13        1.06       -2.52     10.82 o 
  -6   7  13       16.25       19.35     14.66 o 
  -5   7  13        1.24        6.79     20.34 o 
  -4   7  13       21.14       29.67     10.37 o 
  -3   7  13      115.92      151.69     26.54 o 
  -2   7  13      137.07      108.95     18.33 o 
  -1   7  13       25.68       40.99     16.70 o 
   0   7  13        7.13       13.47     12.24 o 
   1   7  13      589.49      574.59     54.09 o 
   2   7  13       13.79       74.75     40.53 o 
   3   7  13      708.28      734.48     94.77 o 
   4   7  13      240.18      261.99     59.53 o 
   5   7  13        8.23        6.73     20.67 o 
   6   7  13       98.54      118.38     43.65 o 
   7   7  13        4.58       48.64     30.43 o 
   8   7  13      250.27      283.18     43.34 o 
  -7   8  13      122.08      120.35     39.64 o 
  -6   8  13        3.97      -12.97     14.41 o 
  -5   8  13     1152.68     1119.65     76.07 o 
  -4   8  13       77.64       77.25     20.10 o 
  -3   8  13       18.97       20.55     14.74 o 
  -2   8  13       41.99       32.05     19.80 o 
  -1   8  13      220.63      209.57     34.85 o 
   0   8  13      170.84      247.54     45.23 o 
   1   8  13       54.65       39.06     17.08 o 
   2   8  13        1.55       -8.20     11.30 o 
   3   8  13      337.19      343.90     43.71 o 
   4   8  13      109.05      143.34     45.04 o 
   5   8  13       69.00      104.36     39.93 o 
   6   8  13       38.40      127.79     47.26 o 
   7   8  13      267.65      261.92     63.31 o 
  -6   9  13       10.88       16.09     19.86 o 
  -5   9  13       12.33       23.18     14.29 o 
  -4   9  13       14.71       21.66     17.38 o 
  -3   9  13       92.32      153.94     30.84 o 
  -2   9  13        3.04        3.90     10.70 o 
  -1   9  13      414.76      403.38     48.35 o 
   0   9  13       26.13       44.48     16.90 o 
   1   9  13      147.93      181.15     32.75 o 
   2   9  13        0.05        2.78      8.05 o 
   3   9  13        3.78       12.40     36.53 o 
   4   9  13      102.08      114.85     33.64 o 
   5   9  13        0.00       47.18     34.86 o 
  -3  10  13      200.18      220.20     37.66 o 
  -2  10  13       96.91       88.55     25.79 o 
  -1  10  13      125.54      135.23     29.51 o 
   0  10  13       78.42      129.27     29.32 o 
   1  10  13       19.98       25.24     36.20 o 
   2  10  13        0.05        7.95     24.91 o 
 -10   0  14        9.39        4.14     11.45 o 
  -8   0  14      460.92      463.51     46.74 o 
  -6   0  14      475.65      446.77     39.55 o 
  -4   0  14        4.46      -10.86     13.50 o 
  -2   0  14      302.68      297.53     49.22 o 
   0   0  14      295.89      305.44     50.11 o 
   2   0  14       52.05      126.05     35.98 o 
   4   0  14      125.78      110.58     32.52 o 
   6   0  14       63.26       77.93     19.34 o 
   8   0  14      152.36      168.76     43.04 o 
  10   0  14       27.29       -0.51     16.74 o 
 -11   1  14        3.44       26.74     19.56 o 
 -10   1  14      501.01      547.87     45.14 o 
  -9   1  14       10.55       15.82      8.30 o 
  -8   1  14      230.49      254.51     27.38 o 
  -7   1  14       15.44       14.11      7.16 o 
  -6   1  14        3.14        2.27      4.90 o 
  -5   1  14       53.26       41.36     10.00 o 
  -4   1  14      119.07      116.89     37.55 o 
  -3   1  14      153.80      162.60     24.53 o 
  -2   1  14      225.37      229.87     29.50 o 
  -1   1  14       28.53       32.22     29.83 o 
   0   1  14      928.66     1008.07     65.12 o 
   1   1  14      428.53      438.63     47.23 o 
   2   1  14       87.51       80.07     19.19 o 
   3   1  14      106.36       82.23     15.81 o 
   4   1  14      463.42      409.33     35.50 o 
   5   1  14      485.90      403.56     34.96 o 
   6   1  14      266.28      292.64     30.50 o 
   7   1  14        2.02       26.40     21.42 o 
   8   1  14        1.38       -1.95     19.44 o 
   9   1  14       63.85       65.10     18.83 o 
  10   1  14      286.53      315.75     42.55 o 
 -11   2  14       66.30       64.83     23.87 o 
 -10   2  14       16.41        4.69     15.48 o 
  -9   2  14      231.26      262.37     37.35 o 
  -8   2  14       98.94       88.31     16.45 o 
  -7   2  14       62.13       45.81     11.55 o 
  -6   2  14      337.53      336.15     22.67 o 
  -5   2  14      172.69      182.17     18.94 o 
  -4   2  14      550.00      543.67     37.10 o 
  -3   2  14       49.57       44.96     14.11 o 
  -2   2  14      878.63      915.60     60.21 o 
  -1   2  14      176.28      184.29     28.61 o 
   0   2  14        1.47       12.77     12.04 o 
   1   2  14        1.86        3.97      9.45 o 
   2   2  14        4.76       16.83     11.03 o 
   3   2  14     1012.47      970.88     55.19 o 
   4   2  14      507.09      470.22     38.25 o 
   5   2  14       13.60       19.89     12.20 o 
   6   2  14      231.33      278.68     31.05 o 
   7   2  14      467.66      468.07     39.48 o 
   8   2  14      364.51      432.51     38.87 o 
   9   2  14       57.38       99.86     34.28 o 
  10   2  14        0.00       -3.85     23.34 o 
 -11   3  14        1.89        7.92     20.53 o 
 -10   3  14        5.81       29.91     26.54 o 
  -9   3  14        8.33       17.64     13.46 o 
  -8   3  14      107.46       86.46     22.66 o 
  -7   3  14      853.51      873.11     49.80 o 
  -6   3  14       43.23       45.86     12.49 o 
  -5   3  14      394.46      405.69     34.44 o 
  -4   3  14        9.91       13.81      8.22 o 
  -3   3  14       15.57       13.68      7.22 o 
  -2   3  14       40.04       49.46     25.89 o 
  -1   3  14      161.10      171.34     28.08 o 
   0   3  14      230.93      238.60     44.98 o 
   1   3  14       19.75       11.51     12.23 o 
   2   3  14       48.79       65.02     15.39 o 
   3   3  14     3007.07     2987.13     98.19 o 
   4   3  14       60.18      103.60     19.75 o 
   5   3  14      768.62      800.28     52.14 o 
   6   3  14       77.38      118.85     23.02 o 
   7   3  14      804.19      782.84     55.73 o 
   8   3  14      213.21      239.72     25.00 o 
   9   3  14       23.55        8.18      6.91 o 
  10   3  14       41.75       63.06     20.17 o 
 -10   4  14        2.78       30.03     25.89 o 
  -9   4  14        4.83        8.76     12.39 o 
  -8   4  14        3.90       13.95     13.06 o 
  -7   4  14        3.77        3.06      9.76 o 
  -6   4  14      129.62      117.50     25.67 o 
  -5   4  14       65.39       60.40     17.62 o 
  -4   4  14      171.49      130.64     24.47 o 
  -3   4  14       72.10       53.62     15.21 o 
  -2   4  14      188.44      175.44     38.00 o 
  -1   4  14      548.73      541.00     61.35 o 
   0   4  14        3.49        3.68      8.75 o 
   1   4  14      135.68      159.52     17.83 o 
   2   4  14        3.27        2.24     12.03 o 
   3   4  14       52.17       58.97     19.92 o 
   4   4  14        1.01        5.98      9.50 o 
   5   4  14        9.24       22.05     23.26 o 
   6   4  14      677.87      669.36     45.96 o 
   7   4  14      258.24      245.00     29.06 o 
   8   4  14      271.00      263.85     31.31 o 
   9   4  14       39.57       48.36     14.44 o 
  -9   5  14       12.20       -6.98     21.60 o 
  -8   5  14       77.12      100.56     24.89 o 
  -7   5  14       56.25       80.98     21.04 o 
  -6   5  14       13.63        3.89      7.98 o 
  -5   5  14        7.12        0.64      7.06 o 
  -4   5  14      120.87       94.38     35.13 o 
  -3   5  14     1001.30     1012.43     66.62 o 
  -2   5  14       48.50       35.64     15.13 o 
  -1   5  14      208.42      181.91     28.64 o 
   0   5  14       12.88       15.52     18.81 o 
   1   5  14        4.59       20.19     20.31 o 
   2   5  14        3.97        3.63     23.49 o 
   3   5  14      196.86      149.62     44.88 o 
   4   5  14       19.25       13.62     12.77 o 
   5   5  14        4.14       17.61     17.73 o 
   6   5  14        6.96        2.75     19.07 o 
   7   5  14      534.43      390.62     49.56 o 
   8   5  14      187.75      170.79     31.57 o 
   9   5  14        1.22       -0.77     22.11 o 
  -9   6  14      483.40      496.51     81.78 o 
  -8   6  14      136.67      139.16     29.29 o 
  -7   6  14        7.13      -10.02     13.52 o 
  -6   6  14      349.69      378.44     45.04 o 
  -5   6  14        3.57       -8.78      8.78 o 
  -4   6  14      239.19      248.91     35.14 o 
  -3   6  14      828.35      898.97     64.41 o 
  -2   6  14      828.45      860.57     52.54 o 
  -1   6  14      112.24      155.63     22.08 o 
   0   6  14        6.03      203.01    434.47 o 
   1   6  14      248.20      288.28     60.58 o 
   2   6  14      132.91      155.08     45.35 o 
   3   6  14       36.53       21.53     19.08 o 
   4   6  14        5.93       -7.91     18.36 o 
   5   6  14        2.71       63.48     37.06 o 
   6   6  14      788.37      799.93     71.06 o 
   7   6  14      400.42      355.42     67.19 o 
   8   6  14       50.15       55.87     19.76 o 
  -8   7  14        5.42       10.60     21.30 o 
  -7   7  14      202.42      217.71     35.77 o 
  -6   7  14       15.63       14.51     10.50 o 
  -5   7  14       43.34       24.54     19.87 o 
  -4   7  14       50.79       85.05     21.57 o 
  -3   7  14      210.53      224.96     33.07 o 
  -2   7  14      862.64      825.23     68.68 o 
  -1   7  14        0.07       40.12     18.44 o 
   0   7  14      449.40      531.78     54.70 o 
   1   7  14       41.23       45.74     18.50 o 
   2   7  14       28.85       41.85     33.66 o 
   3   7  14        1.27      525.36     99.20 o 
   4   7  14       11.38        5.66     19.45 o 
   5   7  14       21.05       30.57     28.03 o 
   6   7  14        8.07        6.74     26.72 o 
   7   7  14       16.25       46.50     19.23 o 
  -6   8  14       38.45       75.24     34.49 o 
  -5   8  14      177.46      209.72     33.91 o 
  -4   8  14      697.15      725.07     61.11 o 
  -3   8  14       63.90       80.96     32.69 o 
  -2   8  14        9.13       14.53     17.64 o 
  -1   8  14       50.01       62.71     24.25 o 
   0   8  14        8.61        3.03      8.23 o 
   1   8  14        8.65        8.43     12.85 o 
   2   8  14      365.57      430.95     50.32 o 
   3   8  14      395.01      392.50     47.04 o 
   4   8  14      233.50      465.76     89.68 o 
   5   8  14       16.26       -4.21     27.54 o 
   6   8  14       79.22       68.41     35.91 o 
  -4   9  14       12.18        4.58     15.65 o 
  -3   9  14        0.83       18.25     13.89 o 
  -2   9  14        0.47       11.81     14.15 o 
  -1   9  14       43.00       31.25     17.71 o 
   0   9  14       88.35       71.73     22.83 o 
   1   9  14       30.18       27.71     15.65 o 
   2   9  14      387.82      435.25     51.07 o 
   3   9  14       63.06      126.05     28.38 o 
  -9   0  15       79.20       99.40     23.20 o 
  -7   0  15        0.46       -0.33      8.73 o 
  -5   0  15     1610.22     1442.75    102.52 o 
  -3   0  15       20.81       48.35     19.85 o 
  -1   0  15       57.52       79.75     26.62 o 
   1   0  15      183.28      194.25     43.76 o 
   3   0  15      469.41      457.78     68.45 o 
   5   0  15      111.97       83.99     29.68 o 
   7   0  15      193.32      166.22     42.36 o 
   9   0  15        2.95       39.05     25.69 o 
 -10   1  15       87.90       72.38     17.78 o 
  -9   1  15      244.58      287.01     27.31 o 
  -8   1  15      298.10      293.35     30.54 o 
  -7   1  15       92.74       90.51     16.75 o 
  -6   1  15      118.79      130.15     16.02 o 
  -5   1  15      224.33      212.85     23.33 o 
  -4   1  15      306.71      362.37     37.46 o 
  -3   1  15      279.98      302.40     47.00 o 
  -2   1  15       16.59       21.25     18.62 o 
  -1   1  15      179.60      186.92     48.83 o 
   0   1  15      647.71      657.70     54.81 o 
   1   1  15       98.64      105.08     40.55 o 
   2   1  15      147.81      155.02     39.44 o 
   3   1  15      702.97      633.18     56.70 o 
   4   1  15      136.89      106.31     18.29 o 
   5   1  15      261.55      270.48     30.35 o 
   6   1  15       47.97       69.41     16.23 o 
   7   1  15       31.46       14.89     12.12 o 
   8   1  15        2.52       -1.50     11.45 o 
   9   1  15      309.17      389.60     50.18 o 
 -10   2  15       23.60       18.29      9.21 o 
  -9   2  15       61.97       32.23     19.47 o 
  -8   2  15        0.15       13.55     11.57 o 
  -7   2  15      210.69      206.79     25.20 o 
  -6   2  15       92.32       98.71     14.86 o 
  -5   2  15      292.19      283.88     24.67 o 
  -4   2  15      210.42      229.66     25.31 o 
  -3   2  15      902.83      956.28     62.39 o 
  -2   2  15        1.36      137.65    207.17 o 
  -1   2  15        3.23       24.11     15.07 o 
   0   2  15      855.84      950.87     66.79 o 
   1   2  15        6.45       18.77     11.61 o 
   2   2  15      450.50      479.37     49.52 o 
   3   2  15      672.04      622.28     45.81 o 
   4   2  15       24.84       23.11     10.75 o 
   5   2  15       20.19       14.43      9.19 o 
   6   2  15       70.53      102.24     18.68 o 
   7   2  15      127.74      165.72     24.85 o 
   8   2  15        3.02       34.66     16.89 o 
   9   2  15       30.00       24.06     43.07 o 
 -10   3  15        2.39       57.39     38.45 o 
  -9   3  15        1.37       67.39     22.81 o 
  -8   3  15      349.29      375.18     54.06 o 
  -7   3  15        8.03       12.44     10.92 o 
  -6   3  15      436.09      461.85     38.06 o 
  -5   3  15       26.76       13.01      8.34 o 
  -4   3  15       33.52       25.00      9.26 o 
  -3   3  15      105.78       93.54     16.61 o 
  -2   3  15       25.58       24.90     20.75 o 
  -1   3  15        0.03        1.77     11.09 o 
   0   3  15        4.54       35.29     15.12 o 
   1   3  15        1.28       21.05     14.09 o 
   2   3  15       53.60       76.95     21.80 o 
   3   3  15       48.59       72.41     17.82 o 
   4   3  15       55.29       28.40     17.32 o 
   5   3  15       80.77       90.41     22.47 o 
   6   3  15       96.16      176.07     26.35 o 
   7   3  15      175.24      153.53     25.04 o 
   8   3  15      132.00      152.77     31.69 o 
   9   3  15       30.30       72.48     33.78 o 
  -9   4  15      226.40      202.09     35.56 o 
  -8   4  15      266.92      312.32     43.27 o 
  -7   4  15        9.87       24.94     16.26 o 
  -6   4  15       10.15       -3.61      7.79 o 
  -5   4  15        3.41       -1.35      8.76 o 
  -4   4  15       55.75       29.34     11.69 o 
  -3   4  15      314.98      322.29     31.21 o 
  -2   4  15      176.10      138.17     24.58 o 
  -1   4  15       71.39       77.57     19.09 o 
   0   4  15      612.51      689.41     46.08 o 
   1   4  15      105.97      110.26     19.45 o 
   2   4  15      586.05      563.07     45.00 o 
   3   4  15      162.40      134.54     23.11 o 
   4   4  15       13.37       10.19     12.02 o 
   5   4  15       84.22       76.17     31.90 o 
   6   4  15       32.94        7.46     21.20 o 
   7   4  15      231.07      368.27    184.53 o 
   8   4  15      171.21      140.76     29.83 o 
  -9   5  15        0.17       20.11     24.56 o 
  -8   5  15      235.18      234.32     47.41 o 
  -7   5  15       25.06       29.34     20.91 o 
  -6   5  15      626.15      692.76     61.42 o 
  -5   5  15       87.10       46.56     16.49 o 
  -4   5  15      311.51      352.41     42.55 o 
  -3   5  15      261.40      219.96     31.68 o 
  -2   5  15      435.51      450.06     44.63 o 
  -1   5  15       61.23      105.00     27.93 o 
   0   5  15      183.34      142.27     43.97 o 
   1   5  15      137.82      121.35     35.45 o 
   2   5  15      194.59      168.45     32.39 o 
   3   5  15       25.67       19.90     12.60 o 
   4   5  15      691.26      664.93     64.17 o 
   5   5  15       94.83      101.09     24.65 o 
   6   5  15       40.64       23.29     20.39 o 
   7   5  15        0.18       14.46     15.57 o 
   8   5  15      683.96      676.39     66.61 o 
  -8   6  15      245.57      229.48     74.78 o 
  -7   6  15      422.13      446.84     51.18 o 
  -6   6  15        1.71        4.83     10.29 o 
  -5   6  15      360.21      399.02     46.56 o 
  -4   6  15      403.21      367.54     44.21 o 
  -3   6  15        2.71        3.49     12.30 o 
  -2   6  15      641.85      631.57     53.83 o 
  -1   6  15       36.96        4.70     10.79 o 
   0   6  15      868.13      903.95     70.54 o 
   1   6  15        1.19       20.12     34.51 o 
   2   6  15       16.25       10.36     24.47 o 
   3   6  15      328.72      306.62     61.40 o 
   4   6  15      390.13      471.57     78.11 o 
   5   6  15      218.41      220.98     38.82 o 
   6   6  15        0.29       11.03     10.71 o 
   7   6  15      469.17      563.69     62.10 o 
  -6   7  15       35.52       39.50     17.38 o 
  -5   7  15        4.82       -8.07     11.04 o 
  -4   7  15      214.32      204.42     32.69 o 
  -3   7  15       34.14       19.18     25.13 o 
  -2   7  15      104.87       91.77     24.84 o 
  -1   7  15      599.40      685.04     64.39 o 
   0   7  15      157.16      223.91     89.47 o 
   1   7  15       18.35       -2.91     11.50 o 
   2   7  15        2.10       -0.31     22.54 o 
   3   7  15      210.04      212.22     54.02 o 
   4   7  15        0.33        2.35     17.62 o 
   5   7  15      298.25      281.76     62.13 o 
   6   7  15       39.55       25.53     13.52 o 
  -5   8  15       31.22       22.16     14.18 o 
  -4   8  15      264.40      644.12     94.15 o 
  -3   8  15      944.43     1104.35    112.42 o 
  -2   8  15       35.48       11.76     40.09 o 
  -1   8  15        9.48      -13.36     21.28 o 
   0   8  15      632.61      638.17     63.25 o 
   1   8  15      143.56      180.79     33.94 o 
   2   8  15        0.09        5.18     23.83 o 
   3   8  15      191.65      249.83     60.52 o 
   4   8  15       81.32       86.32     35.84 o 
  -1   9  15      103.26       98.55     28.34 o 
   0   9  15        4.99        3.02     11.24 o 
  -8   0  16      618.93      576.62     55.41 o 
  -6   0  16     1165.54     1128.18    101.35 o 
  -4   0  16      103.84       75.13     25.81 o 
  -2   0  16       56.41       63.25     21.23 o 
   0   0  16     1712.95     1699.25    130.09 o 
   2   0  16      122.67      104.48     33.93 o 
   4   0  16       31.28       -4.83     26.20 o 
   6   0  16      869.02      891.10    103.42 o 
   8   0  16      181.70      150.30     44.61 o 
  -9   1  16      171.72      154.20     24.88 o 
  -8   1  16      275.94      273.82     30.44 o 
  -7   1  16       25.69       45.49     12.30 o 
  -6   1  16      149.17      125.25     18.62 o 
  -5   1  16        1.99        3.17      5.72 o 
  -4   1  16       35.10       30.22     11.76 o 
  -3   1  16      462.16      477.54     45.52 o 
  -2   1  16      553.67      528.08     48.88 o 
  -1   1  16       14.00        4.97      9.47 o 
   0   1  16      599.29      673.41     57.80 o 
   1   1  16      213.55      253.71     49.51 o 
   2   1  16      442.50      457.88     49.20 o 
   3   1  16      477.80      410.69     47.58 o 
   4   1  16       50.40       32.09     12.24 o 
   5   1  16      195.32      221.79     30.38 o 
   6   1  16        0.05      -16.27     16.27 o 
   7   1  16      108.55       99.25     24.02 o 
   8   1  16        0.04        0.29     11.63 o 
  -9   2  16       21.10       26.45     15.14 o 
  -8   2  16        1.66       13.46     12.66 o 
  -7   2  16       10.83        0.18      9.14 o 
  -6   2  16      163.59      180.54     20.54 o 
  -5   2  16      578.78      638.01     38.07 o 
  -4   2  16      209.95      204.69     25.12 o 
  -3   2  16       82.60       76.61     18.91 o 
  -2   2  16      564.01      602.75     52.97 o 
  -1   2  16        0.91       -1.83      8.85 o 
   0   2  16      312.13      311.58     46.96 o 
   1   2  16      294.60      323.45     42.22 o 
   2   2  16        8.32       28.90     18.12 o 
   3   2  16       41.82       58.49     16.18 o 
   4   2  16      349.24      383.88     37.81 o 
   5   2  16       33.95       37.24     14.19 o 
   6   2  16        0.15        7.93     16.85 o 
   7   2  16      144.68      117.60     28.55 o 
   8   2  16       44.75       17.63     29.26 o 
  -9   3  16        0.01        7.30     10.23 o 
  -8   3  16        0.81        2.75     11.41 o 
  -7   3  16        4.65        2.37     16.56 o 
  -6   3  16      125.18      127.82     21.02 o 
  -5   3  16     1185.91     1209.96     63.61 o 
  -4   3  16      112.58      107.16     15.48 o 
  -3   3  16      469.22      485.78     39.00 o 
  -2   3  16      192.17      185.25     30.11 o 
  -1   3  16      153.31      134.74     27.82 o 
   0   3  16       69.23      107.72     25.62 o 
   1   3  16       66.01       60.95     20.25 o 
   2   3  16       14.58       44.35     16.74 o 
   3   3  16      454.09      519.72     44.86 o 
   4   3  16       44.95       60.14     17.40 o 
   5   3  16      155.90      195.05     36.94 o 
   6   3  16       23.31       40.89     16.37 o 
   7   3  16       24.25       38.55     16.44 o 
   8   3  16      195.97      230.78     44.77 o 
  -8   4  16       12.35       13.38     11.97 o 
  -7   4  16       30.14       38.35     15.97 o 
  -6   4  16        0.15       -0.59      7.15 o 
  -5   4  16       22.26        1.89      9.58 o 
  -4   4  16        4.09        5.75      7.59 o 
  -3   4  16       91.28       76.86     15.75 o 
  -2   4  16        6.33       -6.79     12.36 o 
  -1   4  16      282.01      285.57     36.12 o 
   0   4  16      244.09      197.21     28.99 o 
   1   4  16      135.83      110.76     33.03 o 
   2   4  16      110.16       99.90     19.92 o 
   3   4  16      413.24      477.06     43.39 o 
   4   4  16        4.99       32.33     25.57 o 
   5   4  16       57.23       46.18     21.83 o 
   6   4  16       78.39       65.76     20.71 o 
   7   4  16       40.50       58.82     30.07 o 
  -7   5  16      111.50      167.25     32.00 o 
  -6   5  16        3.53        5.37     11.88 o 
  -5   5  16       46.29       41.27     16.18 o 
  -4   5  16      992.54     1027.41     74.42 o 
  -3   5  16      184.19      176.46     30.24 o 
  -2   5  16       52.98       40.57     14.18 o 
   0   5  16       19.94        7.84     15.73 o 
   1   5  16      116.92       54.45     27.13 o 
   2   5  16      203.58      239.35     38.53 o 
   3   5  16      455.59      495.52     56.83 o 
   4   5  16       45.19       59.96     21.30 o 
   5   5  16      527.17      560.49     60.84 o 
   6   5  16        5.20       10.48     15.91 o 
   7   5  16       40.56       42.74     23.20 o 
  -6   6  16      293.54      323.00     44.12 o 
  -5   6  16        9.60       54.44     19.05 o 
  -4   6  16      128.25      154.77     29.73 o 
  -3   6  16       68.57       30.51     13.52 o 
  -2   6  16      123.95      142.87     41.09 o 
  -1   6  16        7.53       -5.88     14.08 o 
   0   6  16        1.57       -0.10     11.64 o 
   1   6  16       47.79       46.62     28.07 o 
   2   6  16      227.48      285.63     65.65 o 
   3   6  16      539.09      625.74     65.53 o 
   4   6  16      255.06      208.84     56.20 o 
   5   6  16        4.91       -1.90     11.72 o 
   6   6  16        0.53       13.77     15.98 o 
  -5   7  16       48.08       39.54     14.09 o 
  -4   7  16       26.35       30.48     22.02 o 
  -3   7  16      194.44      163.38     43.10 o 
  -2   7  16       36.54       23.95     11.62 o 
  -1   7  16       10.42        5.26     21.05 o 
   0   7  16      405.42      381.26     48.69 o 
   1   7  16        7.92        9.34     17.89 o 
   2   7  16      324.03      532.20     93.28 o 
   3   7  16      153.95      263.31     62.89 o 
   4   7  16      146.73      209.18     58.21 o 
  -2   8  16     1016.31     1208.40    119.99 o 
  -1   8  16       47.96       43.96     19.30 o 
   0   8  16       84.96       72.33     46.27 o 
   1   8  16        8.54        9.66     14.45 o 
  -7   0  17       49.69      100.24     32.05 o 
  -5   0  17      274.18      214.47     43.03 o 
  -3   0  17      339.53      299.86     54.11 o 
  -1   0  17       23.30      -21.44     26.83 o 
   1   0  17      875.34      839.06     95.82 o 
   3   0  17       42.26       13.90     19.51 o 
   5   0  17       11.22      -10.73     21.62 o 
   7   0  17       63.54       51.25     28.66 o 
  -8   1  17      324.74      298.19     33.26 o 
  -7   1  17      103.95      126.23     20.99 o 
  -6   1  17       26.11       19.37      7.81 o 
  -5   1  17       16.01        9.21      9.36 o 
  -4   1  17        9.21        2.74     10.16 o 
  -3   1  17       50.73       21.98     14.60 o 
  -2   1  17        4.90        8.90      9.57 o 
  -1   1  17      575.38      555.76     53.80 o 
   0   1  17       22.13       18.19     32.83 o 
   1   1  17       72.35       50.68     38.33 o 
   2   1  17      155.68      175.66     32.04 o 
   3   1  17      521.05      460.29     52.11 o 
   4   1  17       41.08       24.78     12.31 o 
   5   1  17       68.41       46.79     19.05 o 
   6   1  17      171.50      221.52     37.99 o 
   7   1  17      124.90      106.17     25.38 o 
  -8   2  17      140.75      132.75     28.62 o 
  -7   2  17      115.39      119.53     20.45 o 
  -6   2  17        0.10        2.27      8.14 o 
  -5   2  17      596.14      594.01     37.96 o 
  -4   2  17      211.69      227.05     27.06 o 
  -3   2  17        2.07       -0.72      8.19 o 
  -2   2  17       82.83       72.76     20.66 o 
  -1   2  17      161.49      136.56     27.49 o 
   0   2  17     1142.82     1134.56     78.43 o 
   1   2  17      168.72      112.55     28.10 o 
   2   2  17       39.16       51.85     18.52 o 
   3   2  17        7.47       11.02     12.30 o 
   4   2  17       22.91       35.67     15.40 o 
   5   2  17      150.88      152.12     25.70 o 
   6   2  17       44.43       70.45     19.99 o 
   7   2  17       98.19       96.70     26.26 o 
  -8   3  17       46.13       22.24     13.34 o 
  -7   3  17       40.15       36.02     16.86 o 
  -6   3  17      450.45      469.46     53.06 o 
  -5   3  17       20.47       10.98      7.32 o 
  -4   3  17      288.69      342.62     29.77 o 
  -3   3  17        6.45       14.47     10.96 o 
  -2   3  17      304.59      346.45     35.20 o 
  -1   3  17        3.04       28.70     16.99 o 
   0   3  17       87.42       76.07     22.76 o 
   1   3  17      396.23      475.59     53.11 o 
   2   3  17       26.45       56.06     21.22 o 
   3   3  17      101.25      149.50     26.27 o 
   4   3  17      366.12      336.25     37.60 o 
   5   3  17       72.24      125.36     37.89 o 
   6   3  17      128.44      201.26     29.95 o 
   7   3  17      165.55      234.05     40.53 o 
  -7   4  17      310.35      411.09     50.36 o 
  -6   4  17      477.22      514.49     44.17 o 
  -5   4  17       15.76       11.07     10.16 o 
  -4   4  17      552.62      517.57     43.48 o 
  -3   4  17        0.12       -8.20      8.20 o 
  -2   4  17      220.79      196.32     31.83 o 
  -1   4  17        2.49      -10.33     11.54 o 
   0   4  17      650.88      657.51     91.31 o 
   1   4  17        0.85        3.52     13.55 o 
   2   4  17      917.03      922.90     61.04 o 
   3   4  17       19.56       31.18     17.75 o 
   4   4  17       66.01       79.03     38.94 o 
   5   4  17       81.07      116.14     31.32 o 
   6   4  17        3.30       21.51     16.71 o 
  -6   5  17       64.49       66.58     16.31 o 
  -5   5  17       52.44       41.40     14.58 o 
  -4   5  17        1.06       14.17     12.25 o 
  -3   5  17      126.13      145.73     22.87 o 
  -2   5  17       75.24       85.94     17.17 o 
  -1   5  17      210.93      214.29     51.95 o 
   0   5  17       38.63       43.57     23.83 o 
   1   5  17        3.15        9.44     30.71 o 
   2   5  17       14.29        2.98     15.03 o 
   3   5  17       40.99       91.24     27.95 o 
   4   5  17       69.68       95.89     28.62 o 
   5   5  17       14.68       24.33     22.13 o 
  -5   6  17      270.22      254.67     39.24 o 
  -4   6  17       78.15       39.13     21.93 o 
  -3   6  17      120.05      113.65     38.68 o 
  -2   6  17      210.07      179.83     46.32 o 
  -1   6  17        3.02       -6.61     16.40 o 
   0   6  17       51.49       18.21     14.11 o 
   1   6  17       34.47       55.18     36.42 o 
   2   6  17        4.69       -0.63     14.90 o 
   3   6  17       40.39       40.20     15.67 o 
   4   6  17      187.98      195.35     38.49 o 
  -2   7  17      329.24      383.55     69.00 o 
  -1   7  17       16.53       63.72     27.85 o 
   0   7  17       11.61       16.59     15.59 o 
   1   7  17      248.83      253.31     42.21 o 
  -6   0  18      360.93      296.39     55.89 o 
  -4   0  18     1110.58     1052.58    101.64 o 
  -2   0  18      266.26      307.58     57.37 o 
   0   0  18      208.85      242.70     51.03 o 
   2   0  18       84.32       66.27     26.72 o 
   4   0  18      963.13      986.27    112.44 o 
   6   0  18       21.75       23.59     17.20 o 
  -7   1  18        0.02       -4.25      6.27 o 
  -6   1  18      219.77      217.45     34.19 o 
  -5   1  18      213.58      202.90     25.87 o 
  -4   1  18      119.77      125.91     25.62 o 
  -3   1  18       84.28       98.92     23.50 o 
  -2   1  18        2.85       24.80     13.68 o 
  -1   1  18      455.20      550.00     55.16 o 
   0   1  18     1454.65     1422.01     90.51 o 
   1   1  18      148.39      127.22     28.18 o 
   2   1  18       46.94       78.14     24.84 o 
   3   1  18       22.63       26.23     14.61 o 
   4   1  18      439.19      454.70     54.80 o 
   5   1  18       26.58       18.42     13.37 o 
   6   1  18        9.75       -2.58     18.29 o 
  -7   2  18       12.61       17.56     15.01 o 
  -6   2  18      118.24      116.26     20.59 o 
  -5   2  18       28.72       17.72      8.29 o 
  -4   2  18       32.02       24.98      9.57 o 
  -3   2  18      139.84      121.47     26.05 o 
  -2   2  18      227.01      187.71     50.42 o 
  -1   2  18      231.08      236.47     37.06 o 
   0   2  18      179.85      191.21     34.49 o 
   1   2  18       26.01       27.79     13.69 o 
   2   2  18        3.34       19.68     15.43 o 
   3   2  18      190.13      224.34     38.74 o 
   4   2  18       68.64       95.80     29.03 o 
   5   2  18       30.18       28.79     13.33 o 
   6   2  18      281.50      281.39     45.95 o 
  -6   3  18       66.22       58.36     19.04 o 
  -5   3  18      396.79      457.12     42.04 o 
  -4   3  18       30.70       24.25      9.43 o 
  -3   3  18      521.69      553.25     44.21 o 
  -2   3  18       11.37        6.66      9.72 o 
  -1   3  18      302.21      305.31     44.98 o 
   0   3  18       49.25       87.94     26.67 o 
   1   3  18       97.15      113.35     26.70 o 
   2   3  18       43.12       85.35     26.31 o 
   3   3  18        0.45       29.10     18.68 o 
   4   3  18       18.55       39.55     13.40 o 
   5   3  18      507.06      574.24     50.20 o 
  -5   4  18       44.91       50.54     14.34 o 
  -4   4  18       82.54       85.15     19.38 o 
  -3   4  18        7.90        7.37      8.18 o 
  -2   4  18       26.90       29.16     36.61 o 
  -1   4  18        3.13       11.72     11.82 o 
   0   4  18        5.79       11.83     18.59 o 
   1   4  18        1.06       32.47     26.23 o 
   2   4  18      192.13      253.97     62.37 o 
   3   4  18      277.05      322.88     47.93 o 
   4   4  18      106.25      158.74     52.07 o 
  -4   5  18      149.15      112.47     20.76 o 
  -3   5  18      108.93       81.29     17.13 o 
  -2   5  18        4.70      -19.18     19.18 o 
  -1   5  18      365.45      326.65     66.47 o 
   0   5  18       70.72       27.55     20.26 o 
   1   5  18       14.78      -15.67     29.10 o 
   2   5  18      334.91      441.34     56.22 o 
   3   5  18        0.94       -0.11     20.51 o 
  -1   6  18        0.52      -14.29     14.47 o 
   0   6  18       88.60       27.57     28.82 o 
  -5   0  19      567.16      574.60     79.88 o 
  -3   0  19     2881.59     2932.11    179.94 o 
  -1   0  19     1272.14     1215.49    119.84 o 
   1   0  19        8.48      -18.85     25.97 o 
   3   0  19        6.37      -24.71     28.47 o 
  -5   1  19      118.83      157.34     43.00 o 
  -4   1  19      285.78      283.64     49.34 o 
  -3   1  19       16.19       11.94     16.27 o 
  -2   1  19     1051.98     1012.22     80.74 o 
  -1   1  19        1.29       -3.00     14.60 o 
   0   1  19      158.16       97.37     23.22 o 
   1   1  19      374.51      296.75     44.22 o 
   2   1  19       72.27       47.12     21.31 o 
   3   1  19      182.94      186.06     37.83 o 
   4   1  19        4.21       -0.22     14.11 o 
  -5   2  19      303.46      276.15     32.90 o 
  -4   2  19       26.53       36.89     11.26 o 
  -3   2  19        1.23       11.97     10.09 o 
  -2   2  19      214.16      182.94     33.29 o 
  -1   2  19       18.89       17.82     13.84 o 
   0   2  19      715.41      642.23    118.96 o 
   1   2  19       28.90       15.50     13.51 o 
   2   2  19      182.94      125.25     34.04 o 
   3   2  19       25.10       44.51     19.68 o 
   4   2  19       84.43       93.69     45.58 o 
  -4   3  19       40.61       55.95     15.92 o 
  -3   3  19      105.18      111.33     18.46 o 
  -2   3  19      160.80      210.60     28.81 o 
  -1   3  19        1.37       49.53     20.80 o 
   0   3  19       27.02       34.57     29.50 o 
   1   3  19        4.15       26.49     18.30 o 
   2   3  19       10.56       21.93     24.76 o 
   3   3  19        3.90       17.77     20.09 o 
  -2   4  19       77.38       46.97     18.26 o 
  -1   4  19        1.76       38.27     28.80 o 
   0   4  19      508.02      719.04    101.90 o 
   1   4  19       63.85       94.39     40.70 o 
  -2   0  20       23.51        2.51     18.29 o 
   0   0  20       45.95      -25.71     33.30 o 
  -1   1  20      130.51       91.15     38.16 o 
   0   1  20       80.31       62.82     23.86 o 
                                                 
